# Supplementary material for: Transcriptional Profiling Defines Histone Acetylation as a Regulator of Gene Expression during Human-to-Mosquito Transmission of the Malaria Parasite Plasmodium falciparum
Source: Front Cell Infect Microbiol. 2017 Jul 24;7:320. doi: 10.3389/fcimb.2017.00320 (PMC5522858; doi:10.3389/fcimb.2017.00320)
Supplement: Supplementary file 12 [file Table2.XLSX]

## Sheet: 60912_ext
PLASMODB_ID	PREFERRED_GENE_DESC	GWEIGHT	imGC untreated 1 h	imGC TSA-treated 1 h	imGC untreated 6 h	imGC TSA-treated 6 h	mGC untreated 1 h	mGC TSA-treated 1 h	mGC untreated 6 h	mGC TSA-treated 6 h	aGC untreated 1 h	aGC TSA-treated 1 h	aGC untreated 6 h	aGC TSA-treated 6 h
EWEIGHT			1	1	1	1	1	1	1	1	1	1	1	1
NO_HIT	putative ncRNA	1	0.54	0.33	0.23	0.05	0.19	0.09	0.04	0.03	0.33	0.28	0.48	0.21
PF3D7_0100100	erythrocyte membrane protein 1, PfEMP1 (VAR)	1	-0.06	-0.45	0.14	-0.31	-0.06	-0.14	0.05	-0.37	0.01	-0.18	-0.35	-0.24
PF3D7_0100200	rifin (RIF)	1	-0.08	-0.58	-0.23	-0.96	-0.36	-0.33	-0.31	-0.52	-0.45	-0.49	-0.2	-0.33
PF3D7_0100400	rifin (RIF)	1	0.39	0.21	0.08	0.08	0.07	0.21	0.07	-0.17	0.36	0.16	-0.05	0.08
PF3D7_0100500	erythrocyte membrane protein 1 (PfEMP1), exon1, pseudogene	1	2.4	1.47	1.6	1.03	1.45	1.48	1.78	1.68	2.08	1.95	2.22	1.64
PF3D7_0100600	rifin (RIF)	1	-0.24	-0.55	-1.34	-0.37	0.07	0	0.01	-0.04	0.1	0.04	0.16	0.35
PF3D7_0100800	rifin (RIF)	1				-0.02							0.05	0.65
PF3D7_0100900	rifin (RIF)	1	-2.89	-2.7	-2.43	-2.33	-1.43	-1.5	-1.69	-2.27	-1.45	-2.96	-2.34	-1.96
PF3D7_0101000	rifin (RIF)	1				0.14	0.14	0.21	0.38	0.55	0.61		0.48	1.42
PF3D7_0101300	Pfmc-2TM Maurer's cleft two transmembrane protein (MC-2TM)	1	-0.42	-0.71	-0.03	-0.12	-0.43	-0.59	-0.52	-0.03	-0.55	-0.5	-0.51	-0.53
PF3D7_0101500	erythrocyte membrane protein 1 (PfEMP1), exon2, pseudogene (VAR)	1	-0.86	-1.13	-0.38	-0.75	-0.85	-1.04	-0.56	-0.7	-0.47	-0.31	0.17	0.07
PF3D7_0101600	rifin (RIF)	1	-0.25	0.01	-0.05	-0.04	-0.08	-0.05	0.08	-0.12	0.17	0	-0.03	0.19
PF3D7_0101800	stevor	1	-0.22	-0.08		-0.16	0.08	-0.19	0.19	-0.43	0.05	0.11	-0.2	-0.17
PF3D7_0101900	rifin (RIF)	1	0.2	0.85	1.5	1.07	1.89	2.17	1.56	1.52	2.05	2.09	0.42	0.81
PF3D7_0102000	Plasmodium exported protein (PHISTa), unknown function, pseudogene	1							-0.67				-0.91	0.09
PF3D7_0102100	stevor, pseudogene	1			-0.33	-1.08	-0.73	-0.69	-0.73	-0.87			-1.24	-1.2
PF3D7_0102200	ring-infected erythrocyte surface antigen (RESA)	1	-4.38	-4.48	-3.73	-4.19	-1.02	-1.26	-3.09	-3.77	-4.99	-4.77	-4.31	-4.36
PF3D7_0102300	Plasmodium exported protein, unknown function	1	-2.45	-2.1	-2.18	-1.53	-2.5	-2.17	-2.86	-2.24	-3.2	-3.2	-2.9	-2.86
PF3D7_0102400	lysophospholipase, putative, pseudogene	1	1.8	1.91	1.43	1.75	1.35	1.66	1.8	2.29	1.57	1.91	1.53	1.68
PF3D7_0102500	erythrocyte binding antigen-181 (EBA181)	1	-3.28	-3.06	-2.62	-2.36	-0.99	-1.64	-2.62	-2.37	-3.05	-3.03	-2.64	-2.44
PF3D7_0102600	serine/threonine protein kinase, FIKK family (FIKK1)	1	-0.46	-0.15	-0.58	-0.12	-0.58	-0.27	-0.68	0.04	-0.4	-0.4	-0.12	-0.06
PF3D7_0102700	merozoite-associated tryptophan-rich antigen, putative	1	-1.66	-0.97	-1.33	0.21	-1.13	0.1	-1.34	0.35	-1.54	-1.44	-1.68	-0.84
PF3D7_0102800	conserved Plasmodium protein, unknown function	1	0.03	-0.55	0.01	-0.49	-0.26	-0.89	-0.42	-1.12	0.27	0.06	0.61	-0.1
PF3D7_0102900	aspartate--tRNA ligase	1	-0.96	-0.67	-0.69	-0.65	-0.1	-0.09	0.15	0.3	-0.01	-0.1	-0.43	-0.39
PF3D7_0103000	vacuolar protein sorting-associated protein VTA1, putative	1	1.08	0.68	1.46	0.36	0.54	0.29	0.8	0.18	0.82	0.69	1.3	0.98
PF3D7_0103100	conserved Plasmodium protein, unknown function	1	0.74	0.89	0.7	0.9	1.25	1.23	1.47	1.52	1.61	1.56	1.4	1.2
PF3D7_0103200	nucleoside transporter 4 (NT4)	1	-1.13	-1.12	-1.17	-1.8	-1.22	-1.58	-1.65	-1.75	-2.25	-2.16	-1.88	-1.92
PF3D7_0103300	conserved Plasmodium protein, unknown function	1	-0.24	-0.57	-0.41	-0.68	-0.13	-0.66	-0.2	-0.67	0.44	0.4	0.65	0.19
PF3D7_0103400	zinc-carboxypeptidase, putative	1	0.48	0.51	0.59	0.65	1.38	1.32	1.5	1.56	1.47	1.48	0.9	0.9
PF3D7_0103500	conserved Plasmodium protein, unknown function	1	1.17	0.65	0.5	0.14	0.52	0.24	0.29	0.09	0.57	0.55	0.38	0
PF3D7_0103600	ATP-dependent RNA helicase, putative	1	1.12	0.66	1.02	0.81	1.01	0.82	1.1	0.85	1.27	1.2	1.42	1.16
PF3D7_0103700	L-seryl-tRNA(Sec) kinase, putative (PSTK)	1	0.21	0.17	0.15	0.71	0.49	0.62	0.67	0.87	0.53	0.61	0.2	0.38
PF3D7_0103800	actin-related protein (ARP1)	1	2.27	2.28	2.08	1.73	2.16	1.98	2.33	2.19	2.11	2.12	2.52	2.19
PF3D7_0103900	parasite-infected erythrocyte surface protein (PIEPS15)	1	0.17	0.65	0.11	0	0.64	0.69	0.59	0.55	0.99	1.1	1.01	1.11
PF3D7_0104000	thrombospondin-related sporozoite protein (TRSP)	1	0.55	0.72	0.4	0.73	0.21	0.36	0.39	0.75	0.73	0.58	0.66	0.71
PF3D7_0104100	conserved Plasmodium membrane protein, unknown function	1	-0.4	-0.04	-0.46	-0.25	0.4	0.88	0.5	1.2	0.21	0.3	0.06	0.28
PF3D7_0104200	conserved Plasmodium protein, unknown function	1	-2.33	-1.79	-2.27	-2.21	-1.22	-1.39	-2.42	-2.12	-2.99	-2.9	-2.83	-2.24
PF3D7_0104300	ubiquitin carboxyl-terminal hydrolase 1, putative (UBP1)	1	-0.15	-0.19	-0.39	-0.2	-0.09	-0.16	-0.62	-0.54	-1	-0.76	-1.17	-0.45
PF3D7_0104400	4-hydroxy-3-methylbut-2-enyl diphosphate reductase (LytB)	1	1.46	1.48	1.58	1.31	1.62	1.54	1.87	1.93	1.75	1.83	1.75	1.54
PF3D7_0104500	conserved protein, unknown function	1	-0.52	-0.48	-0.23	-0.07	-0.32	-0.43	-0.15	-0.29	-0.38	-0.37	-0.38	-0.52
PF3D7_0104600	conserved Plasmodium protein, unknown function	1	0.74	0.44	0.22	0.33	-0.13	-0.41	0.12	0.01	0.17	0.09	-0.15	-0.37
PF3D7_0104700	transporter, putative	1	1.99	1.64	1.46	0.86	1.29	1.11	1.06	0.69	2.09	2.1	2.85	2.23
PF3D7_0104800	novel putative transporter 1 (NPT1)	1	-1.61	-1.93	-1.83	-2.31	-1.07	-1.57	-1.62	-1.41	-1.18	-1.01	-0.5	-0.68
PF3D7_0105100	conserved Plasmodium protein, unknown function	1	-0.32	-1.25	-0.76	-1.34	-1.11	-1.58	-1.18	-1.49	-0.67	-0.67	-0.93	-1.2
PF3D7_0105200	conserved Plasmodium protein, unknown function	1	-0.35	-0.16	-0.65	-0.31	-0.95	-0.83	-0.78	-0.36	-1.03	-0.86	-0.64	-0.75
PF3D7_0105300	cyclase-associated protein, putative (CAP)	1	-1.11	-0.88	-0.75	0.09	-0.61	-0.15	-0.54	0.24	-0.69	-0.65	-0.79	-0.46
PF3D7_0105400		1	-1.58	-0.68	-1.54	-0.34	-1.03	-0.24	-1.64	-0.37	-1.61	-1.35	-1.06	-0.78
PF3D7_0105500	conserved Plasmodium protein, unknown function	1	1.4	0.85	1.16	0.55	0.94	-0.04	0.96	-0.18	1.51	1.44	1.26	0.54
PF3D7_0105600	conserved Plasmodium protein, unknown function	1	-0.03	-0.08	-0.29	-0.28	-0.4	-0.38	-0.55	-0.55	-0.02	-0.03	0.15	0.34
PF3D7_0105700	asparagine-rich antigen Pfa35-2	1	2.14	1.8	2.02	1.99	0.72	0.81	0.84	1.14	1.17	1.14	1.78	1.48
PF3D7_0105800	conserved Plasmodium protein, unknown function	1	-0.17	-0.14	-0.36	-0.37	-0.41	-0.57	-0.58	-0.55	-0.5	-0.47	-0.51	-0.39
PF3D7_0105900	DNA binding protein, putative	1	0.66	0.76	0.83	0.49	1.57	1.36	1.81	1.58	1.49	1.6	1.22	1.19
PF3D7_0106000	conserved Plasmodium protein, unknown function	1	-1.06	-0.63	-0.69	-0.19	-0.37	-0.19	-0.13	0.24	-0.55	-0.46	-0.77	-0.47
PF3D7_0106100	vacuolar ATP synthase subunit c, putative	1	0.16	-0.08	-0.12	-0.41	-0.32	-0.84	-0.43	-0.86	-0.56	-0.48	-0.58	-0.72
PF3D7_0106200	conserved Plasmodium protein, unknown function	1	1.25	1.58	0.94	1.79	0.66	1.06	0.73	1.27	0.69	0.66	0.81	1.02
PF3D7_0106300	calcium-transporting ATPase (ATP6)	1	-1.04	-1.04	-1.2	-1.12	-1.13	-1.23	-1.43	-1.25	-1.45	-1.36	-1.21	-1.19
PF3D7_0106400	pre-rRNA-processing protein TSR2, putative	1	0.39	0.16	0.4	0.2	0.2	-0.17	0.34	-0.19	0.46	0.45	0.79	0.47
PF3D7_0106500	conserved Plasmodium protein, unknown function	1	1.32	0.96	1.22	1.43	1.2	1.23	1.42	1.33	1.86	1.71	1.7	1.57
PF3D7_0106600	conserved Plasmodium protein, unknown function	1	1.85	2.02	1.35	2.07	0.48	0.87	1.25	1.94	1.11	1.22	1.27	1.04
PF3D7_0106700	small ribosomal subunit assembling AARP2 protein (AARP2)	1	0.42	0.17	0.04	0.29	-0.26	-0.63	-0.23	-0.41	-0.02	-0.08	0.11	-0.17
PF3D7_0106800	Rab GTPase 5c (RAB5c)	1	0.59	0.11	0.31	0.1	0.43	-0.04	0.5	-0.13	0.43	0.56	0.4	0.16
PF3D7_0106900	2-C-methyl-D-erythritol 4-phosphate cytidylyltransferase, putative (IspD)	1	0.22	0.07	0.31	0.06	0.13	0.06	1.03	0.37	0.69	0.52	0.5	0.74
PF3D7_0107000	centrin-1 (CEN1)	1	0.87	0.7	1.08	1.1	0.67	0.35	0.73	0.67	0.91	0.99	1.08	0.84
PF3D7_0107100	conserved Plasmodium protein, unknown function	1	0.46	-0.11	0.42	0.28	0.09	-0.14	0.45	0.23	0.4	0.34	0.39	0.34
PF3D7_0107300	probable protein, unknown function	1	1.43	1.86	1.71	1.92	2.45	2.5	2.66	3	2.43	2.5	2.33	2.21
PF3D7_0107400	conserved Plasmodium protein, unknown function	1	0.94	0.82	0.72	0.56	0.42	0.19	0.38	0.44	0.68	0.7	0.99	0.78
PF3D7_0107500	lipid/sterol:H symporter	1	-1.98	-1.91	-2.04	-2.37	-1.45	-1.45	-2.13	-2.14	-2.4	-2.22	-2.11	-1.96
PF3D7_0107600	serine/threonine protein kinase, putative	1	2.22	2.26	2.24	2.57	2.02	2.24	1.93	2.29	2.07	2.27	1.77	1.9
PF3D7_0107700	conserved Plasmodium membrane protein, unknown function	1	1.83	1.39	1.59	1.46	1.66	1.47	1.89	2	1.93	1.94	2.21	1.85
PF3D7_0107800	DNA repair exonuclease Mre11, putative	1	-0.14	-0.34	-0.24	-0.31	-0.39	-0.61	-0.24	-0.24	-0.06	-0.13	-0.22	-0.35
PF3D7_0107900	conserved Plasmodium protein, unknown function	1	0.89	0.6	0.74	0.48	0.93	0.52	0.95	0.56	1.32	1.25	1.08	0.99
PF3D7_0108000	beta3 proteasome subunit, putative	1	-0.28	-0.31	-0.36	-0.85	-0.66	-1.17	-0.92	-1.08	-0.61	-0.62	-0.04	-0.39
PF3D7_0108100	conserved Plasmodium protein, unknown function	1	1.76	1.51	1.89	1.22	1.77	1.37	2.1	1.42	2.18	2.05	1.86	1.42
PF3D7_0108300	conserved Plasmodium protein, unknown function	1	-0.01	-0.32	-0.37	-0.35	-0.69	-0.69	-1.06	-1.13	-0.65	-0.7	-0.59	-0.64
PF3D7_0108400		1	-0.06	0.04	-0.1	-0.45	0.11	-0.01	0.32	0.2	-0.12	-0.05	-0.17	-0.11
PF3D7_0108500	conserved Plasmodium protein, unknown function	1	-3.92	-2.93	-3.25	-2.73	-0.93	-1.15	-2.77	-2.69	-3.94	-3.68	-3.49	-2.96
PF3D7_0108600	conserved Plasmodium protein, unknown function	1	0.76	0.71	0.71	0.88	1.46	1.23	1.54	1.55	1.41	1.49	1.1	1.14
PF3D7_0108700	secreted ookinete protein, putative (PSOP24)	1	0.78	0.69	0.65	0.81	0.71	0.77	0.92	0.93	0.98	1.06	1.14	0.94
PF3D7_0108800	conserved Plasmodium protein, unknown function	1	0.21	0.25	0.42	0.4	0.3	0.24	0.33	0.4	0.43	0.58	0.67	0.47
PF3D7_0109000	photosensitized INA-labeled protein 1, PhIL1, putative	1	0.56	0.35	0.17	-0.23	-0.39	-0.51	-0.86	-1	-0.63	-0.49	-0.05	-0.37
PF3D7_0109100	LCCL domain-containing protein (CCp5)	1	2.45	2.17	2.24	1.25	1.86	1.35	1.67	0.96	1.74	1.74	1.74	1.16
PF3D7_0109200	mRNA cleavage factor-like protein, putative	1	0.47	0.38	0.19	-0.14	0.35	0.01	0.55	0.26	0.63	0.75	0.71	0.72
PF3D7_0109300	fatty acid elongation protein, GNS1/SUR4 family, putative	1	1.97	1.82	1.79	1.69	1.93	1.75	1.92	2.11	1.53	1.47	1.33	0.85
PF3D7_0109400	tubulin-specific chaperone a, putative	1	2.68	2.15	2.37	2.05	0.67	0.62	0.51	0.32	0.96	0.95	1.15	1.09
PF3D7_0109500	N-acetyltransferase, putative	1	0.33	0.48	0.91	0.43	2.45	2.21	2.44	2.43	2.56	2.63	2.53	2.24
PF3D7_0109600	cold-shock protein, putative	1	2.08	1.81	2.35	1.63	1.74	2.54	2.53	2.29	2.77	2.66	2.54	2.54
PF3D7_0109700	conserved protein, unknown function	1	0.43	-0.05	0.44	0.29	-0.15	-0.44	0.27	-0.39	0.03	0.14	-0.01	-0.31
PF3D7_0109800	phenylalanine--tRNA ligase, putative	1	-0.55	-0.54	-0.42	-0.3	-0.72	-0.84	-0.62	-0.71	-0.74	-0.72	-0.58	-0.72
PF3D7_0109900		1	0.49	-0.42	-0.38	-0.66	-0.45	-0.54	-0.94	-0.34	-0.12	-0.11	0.37	-0.18
PF3D7_0110000	conserved Plasmodium protein, unknown function	1	3.04	2.4	2.25	2.05	1.82	1.47	1.42	1.13	1.83	1.81	1.95	1.61
PF3D7_0110100	selenocysteine-specific elongation factor selB homologue, putative	1	0.71	-0.15	0.58	0.08	-0.11	-1.08	0.13	-0.89	0.08	0.04	-0.05	-0.86
PF3D7_0110200	FAD-linked sulfhydryl oxidase ERV1, putative (ERV1)	1	-0.08	-0.52	0.32	-0.65	-0.4	-0.82	-0.22	-1.44	-0.22	-0.12	-0.3	-0.48
PF3D7_0110400	DNA-directed RNA polymerase 2, putative	1	0.15	-0.06	-0.28	-0.29	-0.37	-0.41	-0.18	-0.26	-0.48	-0.5	-0.68	-0.74
PF3D7_0110500	bromodomain protein, putative	1	0.91	0.74	0.66	1	-0.05	0.46	0.33	0.84	0.02	0.11	-0.35	-0.01
PF3D7_0110600	phosphatidylinositol-4-phosphate 5-kinase (PIP5K)	1	-0.22	-0.3	-0.22	-0.32	0.28	0.23	0.52	0.25	0.1	0.12	-0.01	-0.01
PF3D7_0110700	chromatin assembly factor 1 protein WD40 domain, putative	1	1.12	0.93	1.25	0.94	-0.22	-0.4	-0.12	-0.7	-0.47	-0.4	-0.49	-0.39
PF3D7_0110800	transcription initiation factor TFIIB, putative	1	0.94	0.55	0.41	0.17	0.08	0.1	-0.07	-0.24	-0.05	-0.05	-0.05	-0.13
PF3D7_0110900	adenylate kinase-like protein 1 (AKLP1)	1	-1.06	-1.71	-1.05	-1.38	-0.78	-1.26	-0.27	-1.24	-0.38	-0.37	-0.58	-0.83
PF3D7_0111000	kinesin-8, putative	1	1.42	1.1	1.47	1.25	1.56	1.54	1.97	1.6	1.81	1.72	1.74	1.54
PF3D7_0111200	conserved Plasmodium protein, unknown function	1	0.23	-0.61	-0.11	-0.16	-0.39	-0.39	-0.23	0.35	0.15	0.12	0.06	-0.4
PF3D7_0111300	replication factor c protein, putative	1	0.35	0.2	0.32	0.24	0.23	0.18	0.49	0.17	0.39	0.37	0.18	0.04
PF3D7_0111400	conserved Plasmodium protein, unknown function (GEXP19)	1	0.96	0.68	1.19	1.35	0.66	0.78	0.97	0.95	1.1	1.08	1.33	1.26
PF3D7_0111500	UMP-CMP kinase, putative	1	0.33	-0.02	0.24	-0.11	0.13	0.33	-0.19	-0.05	-0.01	0.03	0.01	0.14
PF3D7_0111600	conserved Plasmodium protein, unknown function	1	0.24	0.05	0.15	0.5	-0.2	0.14	0.11	0.63	0.02	0.06	0.12	0.09
PF3D7_0111700	conserved Plasmodium protein, unknown function	1	-1.14	-1.6	-2.04	-2.09	-1.68	-1.94	-2.18	-2.36	-1.83	-0.84	-2.22	-2.16
PF3D7_0111800	conserved Plasmodium protein, unknown function	1	-0.19	-0.08	-0.21	-0.02	0.25	0.1	0.56	0.32	0.23	0.27	-0.2	-0.18
PF3D7_0111900	conserved Plasmodium protein, unknown function	1	2.12	2.02	1.86	2.31	1.74	1.89	2.14	2.35	2.53	2.44	2.48	2.02
PF3D7_0112000	TatD-like deoxyribonuclease, putative	1	-1.36	-0.56	-1.18	0.14	-1.17	-0.5	-0.97	0.01	-1.1	-1.1	-0.95	-0.83
PF3D7_0112100	conserved Plasmodium protein, unknown function	1	0.13	1.16	0.04	1.3	-0.2	0.1	-0.09	0.94	0.04	-0.05	-0.12	0.17
PF3D7_0112200	multidrug resistance-associated protein 1 (MRP1)	1	-4.42	-4.71	-3.56	-4.43	-3.47	-3.81	-3.56	-4.41	-4.6	-4.56	-3.45	-3.41
PF3D7_0112400	unspecified product	1	3.8	3.13	1.68	2.04	0.34	0.41	0.39	0.98	1.85	2.06	1.56	1.35
PF3D7_0112600	unspecified product	1	3.75	4.08	2.16	3.01	-1.15	-0.82	-1.6	-1.23	1.68	2	2.83	2.32
PF3D7_0112700	28S ribosomal RNA	1	2.02	2.19	1.14	1.36	-0.48	-0.34	-0.78	-0.8	0.56	0.59	1.45	1.35
PF3D7_0112800	Plasmodium exported protein (hyp11), unknown function	1	0.06	0.16	0.69	0.25	0.89	0.72	0.96	0.66	0.75	0.94	1.08	1.04
PF3D7_0112900	Plasmodium exported protein, unknown function	1	-4.33	-4.18	-3.6	-4.48	-3.96	-3.87	-4.54	-4.57	-5.32	-4.93	-4.44	-4.64
PF3D7_0113000	glutamic acid-rich protein (GARP)	1	-1.65	-1.29	-1.15	-1.22	-1.18	-1.05	-0.98	-0.84	-1.36	-1.26	-1.01	-1.17
PF3D7_0113100	surface-associated interspersed protein 1.1 (SURFIN 1.1) (SURF1.1)	1	0.37	0.8	0.01	1.65	0.64	1.42	0.55	1.5	0.94	0.83	0.84	0.99
PF3D7_0113200	Plasmodium exported protein, unknown function	1	-1.26	-0.83	-0.6	-0.16	-0.03	0.07	-0.29	0.14	-0.13	-0.15	-0.37	-0.3
PF3D7_0113300	Plasmodium exported protein (hyp1), unknown function	1	-2.69	-0.45	-1.75	-0.46	-2.83	-0.85	-2.38	-0.55	-2.74	-2.47	-3.02	-1.29
PF3D7_0113400	Plasmodium exported protein, unknown function	1	0.52	2.07	0.48	1.81	0.14	1.28	0.49	1.88	0.52	0.46	0.27	0.75
PF3D7_0113600	surface-associated interspersed protein 1.2 (SURFIN 1.2), pseudogene (SURF1.2)	1	-0.01	1.8	-0.19	2.33	-0.08	1.65	-0.09	3.1	0.3	0.24	0.34	1.04
PF3D7_0113700	heat shock protein 40, type II (HSP40)	1	-1.19	-0.24	-1.04	0.21	-1.29	-0.47	-1.36	0.09	-1.11	-1.18	-1.02	-0.29
PF3D7_0113800	DBL containing protein, unknown function	1	-1.05	-1.03	-0.52	-0.83	-0.73	-0.59	-0.86	-1.05	-0.81	-0.6	-0.51	-0.3
PF3D7_0113900	Plasmodium exported protein (hyp8), unknown function (GEXP10)	1	-1.65	-1.39	-1.22	-1.43	-0.18	-0.21	-0.3	0.14	-0.49	-0.42	-0.5	-0.65
PF3D7_0114000	RESA-like protein with DnaJ domain, putative (GEXP06)	1	1.99	1.68	0.58	1.51	0.29	0.72	0.21	1.75	0.61	0.5	0.65	0.86
PF3D7_0114100	Pfmc-2TM Maurer's cleft two transmembrane protein (MC-2TM)	1	-2.03	-2.12	-2.05	-2.02	-2.27	-2.35	-2.27	-1.84	-2.2	-2.04	-1.36	-1.78
PF3D7_0114200	Plasmodium exported protein (hyp4), unknown function	1	0.39	0.25	0.65	0.39	0.3	0.15	0.03	0.08	0.47	0.31	0.61	0.53
PF3D7_0114300	Plasmodium exported protein, unknown function, pseudogene	1	0.07	0.3		0.2	0.13	-0.12	-0.02	0.1	0.43	0.61	0.87	0.34
PF3D7_0114400	erythrocyte membrane protein 1 (PfEMP1), exon2, pseudogene (VAR)	1		-0.05		0.29	-0.1	-0.12	-0.14	0.03	-0.16	-0.24	0.32	0.57
PF3D7_0114500	Plasmodium exported protein (hyp10), unknown function	1	-2.01	-2.15	-1.59	-2.17	-2.22	-1.94	-1.63	-2.08	-1.8	-1.99	-1.06	-1.32
PF3D7_0114600	stevor, pseudogene	1	-2.34	-0.43	-1.79	-0.73	-1.9	-0.51	-1.75	-0.58	-2	-2.16	-1.4	-0.93
PF3D7_0114700	rifin (RIF)	1	0.47			0.35	0.29	0.28	0.3	0.39	0.32	-0.06	-0.3	-0.23
PF3D7_0114800	Plasmodium exported protein (hyp7), unknown function	1				0.4				0.35		0.54	0.19	-0.07
PF3D7_0115200	rifin (RIF)	1	0.11			0.22	0.5	0.08	0.32	0.38	0.38	0.01	0.55	0.63
PF3D7_0115300	rifin (RIF)	1				-0.03	-0.09	-0.18	-0.24	0.15	0.14	-0.02	-0.2	-0.27
PF3D7_0115400	stevor	1				-0.34	-0.34		-0.1	-0.15			-0.46	-0.35
PF3D7_0115500	erythrocyte membrane protein 1 (PfEMP1), pseudogene	1	0.77	0.6	0.54	0.32	2.66	2.44	3.42	2.95	3.2	2.91	2.19	1.6
PF3D7_0115600	rifin (RIF)	1	-1.19	-1.61	-0.97	-0.87	-0.92	-0.84	-0.53	-0.46	-0.92	-0.85	-0.35	-0.45
PF3D7_0115700	erythrocyte membrane protein 1, PfEMP1 (VAR)	1	-0.44	-0.42	-0.39	-0.37	-0.28	-0.17	-0.22	-0.2	-0.1	-0.34	-0.32	-0.19
PF3D7_0200100	erythrocyte membrane protein 1, PfEMP1 (VAR)	1	0.18	-0.01	0.16	0.06	0.17	0.07	0.32	-0.05	0.22	0.13	-0.04	0
PF3D7_0200200	rifin (RIF)	1	0.02	-0.21	-0.02	-0.06	-0.12	-0.14	-0.19	-0.27	0.01	0.13	-0.04	-0.15
PF3D7_0200300	erythrocyte membrane protein 1 (PfEMP1), exon2	1	1.71	1.5	1.61	1.18	1.53	1.24	2.33	1.77	2.22	2.07	2.5	1.79
PF3D7_0200400	stevor	1				0.35								0.35
PF3D7_0200500	rifin (RIF)	1				0.33								0.93
PF3D7_0200600	rifin (RIF)	1	0.31	0.37		0.2	0.15	0.08	0.12	0.2	0.27	0.23	0.32	0.57
PF3D7_0200700	rifin (RIF)	1	-0.75	-0.29	-0.57	-0.83	0.01	0.12	0.34	0.11	0.52	0.39	-0.15	-0.21
PF3D7_0200900	stevor, pseudogene	1	-2.94	-2.54	-1.81	-1.97	-2.84	-2.83	-2.73	-2.24	-3.16	-3.03	-2.32	-2.39
PF3D7_0201000	rifin (RIF)	1	-0.02	-0.15		-0.15			-0.6	0.25		0.03	0	-0.35
PF3D7_0201200	rifin (RIF)	1	-1.64	-0.77	-0.8	-0.06	-0.51	0.93	-0.42	-0.54	-1.47	-1.71	-1.25	0.13
PF3D7_0201300	stevor	1				0.31		-0.15						-0.88
PF3D7_0201400	Plasmodium exported protein (hyp10), unknown function	1				0.49	0.16	0.07	0.09	0.02	0.25		0.6	0.02
PF3D7_0201500	Plasmodium exported protein (hyp9), unknown function	1	-1.52	-1.24	-1.54	-1.02	-1.91	-1.59	-2.21	-1.93	-2.04	-2.02	-1.33	-1.19
PF3D7_0201600	Plasmodium exported protein (PHISTb), unknown function	1	-4.8	-4.7	-3.73	-4.31	-2.85	-3.85	-4.11	-4.69	-4.54	-5.01	-3.78	-3.69
PF3D7_0201700	DnaJ protein, putative	1	-3.56	-3.39	-2.83	-2.7	-2.02	-1.98	-2.79	-2.86	-3	-3.08	-2.62	-2.63
PF3D7_0201800	knob associated heat shock protein 40 (KAHsp40)	1	-4.7	-4.41	-3.78	-3.85	-3.58	-3.54	-4.05	-3.91	-4.36	-4.38	-3.84	-3.7
PF3D7_0201900	erythrocyte membrane protein 3 (EMP3)	1	-4.36	-4.41	-3.87	-3.85	-3.05	-2.32	-3.79	-3.74	-4.22	-4.39	-3.46	-3.64
PF3D7_0202000	knob-associated histidine-rich protein (KAHRP)	1	-3.11	-3.31	-2.75	-3.29	-3.12	-3.03	-3.27	-3.42	-3.56	-3.24	-2.92	-2.88
PF3D7_0202100	Plasmodium exported protein (PHISTc), unknown function,liver stage associated protein 2 (LSAP2)	1	-4.11	-3.64	-3.45	-4.33	-1.46	-2.01	-3.52	-3.84	-4.83	-4.38	-3.99	-3.93
PF3D7_0202200	Plasmodium exported protein, unknown function	1	-4.67	-4.9	-3.55	-4.79	-3.18	-3.24	-3.7	-4.17	-4.76	-4.77	-3.95	-3.82
PF3D7_0202300	Plasmodium exported protein (hyp11), unknown function	1	-0.68	-0.82	-0.65	-0.78	-0.78	-0.73	-0.97	-1.01	-0.97	-1.07	-0.78	-1.01
PF3D7_0202400	conserved Plasmodium protein, unknown function	1	-4.23	-3.87	-3.51	-3.76	-3.21	-3.26	-3.77	-3.84	-4.47	-4.01	-3.47	-3.36
PF3D7_0202500	early transcribed membrane protein 2 (ETRAMP2)	1	-2.29	-2.59	-2.13	-3.04	-0.93	-1.48	-2.66	-2.8	-3.06	-2.74	-2.46	-2.55
PF3D7_0202600		1	1.04	1.17	0.85	0.71	1.86	1.79	1.96	1.96	2.21	2.19	1.65	1.46
PF3D7_0202700	octaprenyl pyrophosphate synthase (OPP)	1	-0.15	-0.52	-0.55	-0.73	-0.57	-1.08	-0.52	-0.91	-0.36	-0.48	-0.46	-0.88
PF3D7_0202800	conserved Plasmodium protein, unknown function	1	0.44	-0.13	0.31	0.19	-0.05	-0.4	-0.17	-0.18	-0.14	-0.4	-0.14	-0.66
PF3D7_0202900	zinc finger protein, putative	1	0.15	-0.3	1.02	0.4	-0.16	-0.34	-0.12	-0.07	0.14	0.32	0.26	-0.21
PF3D7_0203000	conserved Plasmodium protein, unknown function	1	1.08	0.61	0.53	0.63	0.76	0.65	0.18	0.16	1.35	1.27	1.86	1.64
PF3D7_0203100	protein kinase, putative	1	0.89	0.75	0.67	0.83	1.07	1.14	1.33	1.24	1.58	1.46	1.44	1.2
PF3D7_0203200	conserved Plasmodium protein, unknown function	1	0.97	1	1.59	1.21	2.09	1.94	2.34	2.21	2.34	2.43	1.99	1.87
PF3D7_0203300	ERCC1 nucleotide excision repair protein, putative	1	1.37	0.78	1.54	1.12	2.63	2.45	3.07	2.66	3.06	3.07	2.74	2.7
PF3D7_0203400	conserved Plasmodium protein, unknown function	1	0.9	0.5	0.98	0.48	1.22	0.95	1.21	0.85	1.36	1.47	1.51	1.27
PF3D7_0203500	tRNA Glutamine	1	2.02	1.77	4	3.76	0.66	0.64	1.49	0.72	0.09	0.06	1.38	0.68
PF3D7_0203600	conserved Plasmodium protein, unknown function	1	-0.13	0.42	0.36	0.8	0.44	0.62	0.95	1.03	0.54	0.59	-0.06	0.18
PF3D7_0203700	nucleolar preribosomal assembly protein, putative	1	0.46	0.36	0.2	0.31	0.35	0.37	0.6	0.51	0.65	0.53	0.4	0.34
PF3D7_0203800	conserved Plasmodium protein, unknown function	1	1.29	1.76	1.35	1.43	3.03	3.12	3.26	3.36	2.52	2.49	2.45	2.4
PF3D7_0203900	5'-3' exonuclease, N-terminal resolvase-like domain, putative	1	0.68	0.7	0.78	0.61	0.97	0.94	1.08	0.98	1.55	1.54	1.29	1.25
PF3D7_0204000	conserved Plasmodium protein, unknown function	1	0.88	0.64	0.92	0.68	0.9	0.81	1.37	0.79	1.57	1.58	1.17	1.18
PF3D7_0204100	conserved Plasmodium protein, unknown function	1	0.7	0.66	0.41	0.57	0.19	0.34	-0.14	-0.08	0.21	0.19	0.38	0.43
PF3D7_0204200	conserved Plasmodium protein, unknown function	1	0.29	0.48	0.89	0.65	0.85	0.96	0.79	0.77	0.62	0.77	0.13	0.43
PF3D7_0204300	conserved Plasmodium protein, unknown function	1	-0.5	-0.94	-0.09	-0.38	-0.34	-0.45	0.3	-0.02	0.14	0.01	-0.23	-0.46
PF3D7_0204400	dynein light chain, putative	1	-2.07	-1.95	-1.23	-1.64	-1.22	-1.21	-1	-0.85	-1.88	-1.84	-1.96	-1.6
PF3D7_0204500	aspartate aminotransferase,aspartate transaminase (AspAT)	1	-2.71	-3.16	-2.39	-2.38	-1.96	-2.03	-1.82	-1.93	-2.23	-2.32	-1.76	-1.87
PF3D7_0204600	conserved Plasmodium protein, unknown function	1	-0.26	-0.81	-0.63	-0.6	-0.62	-1.14	-0.73	-1.27	0.13	0.03	0.23	-0.07
PF3D7_0204700	hexose transporter (HT)	1	-1.06	-0.97	-1.23	-1.36	-1.74	-1.62	-2	-1.81	-2.25	-2.01	-1.85	-1.83
PF3D7_0204800	3'-5' exonuclease, putative	1	0.69	0.15	0.23	0.04	0.06	-0.4	0.23	-0.14	0.55	0.49	0.57	-0.01
PF3D7_0204900	ubiE/COQ5 methyltransferase, putative	1	1.36	0.71	0.56	0.3	0.27	-0.27	0.08	-0.46	0.76	0.53	1.01	0.34
PF3D7_0205000	conserved Plasmodium protein, unknown function	1	2.02	1.28	1.91	1.78	2.38	2.22	2.75	2.56	2.78	2.72	2.48	2.17
PF3D7_0205100	conserved Plasmodium protein, unknown function	1	1.82	1.1	1.76	1.31	1.45	1.13	1.6	1.54	1.88	1.7	1.71	1.34
PF3D7_0205200	conserved Plasmodium protein, unknown function	1	1.13	0.73	1.47	0.69	1.56	1.45	2.36	1.65	2.44	2.42	2.19	1.71
PF3D7_0205300	conserved Plasmodium protein, unknown function	1	1.87	1.56	2.33	1.81	2.15	1.97	2.63	1.83	2.76	2.8	2.39	2.25
PF3D7_0205400	conserved Plasmodium protein, unknown function	1	-1.3	-1.2	-0.95	-1.43	-1.19	-1.47	-1.11	-1.49	-1.15	-1.23	-1.01	-1.09
PF3D7_0205500	DNA-directed RNA polymerase II 16 kDa subunit, putative	1	-1.9	-1.75	-1.64	-1.91	-0.75	-0.97	-0.51	-0.51	-0.92	-0.8	-1	-1.18
PF3D7_0205600	conserved Plasmodium protein, unknown function	1	0.26	0.1	0.6	0.03	0.18	-0.18	0.24	-0.28	0.22	0.13	0.64	0.32
PF3D7_0205700		1	2.06	1.52	1.28	1.02	1.41	1.54	1.98	1.85	2.4	2.43	2.45	2.04
PF3D7_0205800	conserved Plasmodium protein, unknown function	1	-0.14	0.02	-0.35	0.27	0.69	0.86	0.91	1.38	0.47	0.58	0.26	0.28
PF3D7_0205900	proteasome 26S regulatory subunit, putative	1	-1.07	-0.87	-0.83	-1.26	-0.56	-0.69	-0.22	-0.39	-0.99	-0.93	-0.93	-0.91
PF3D7_0206000	DNA repair endonuclease, putative	1	0.32	0.24	0.12	0.38	-0.19	-0.13	-0.21	-0.24	0.04	0.05	0.26	0.33
PF3D7_0206100	iron-sulfur assembly protein, putative (SufE)	1	-1.3	-0.49	-0.91	-0.61	-1.75	-1.13	-1.65	-1.4	-0.83	-1.24	-0.84	-1.09
PF3D7_0206200	metabolite/drug transporter, putative	1	-0.66	-0.61	-0.61	-0.87	-0.38	-0.32	-0.36	-0.43	-1.27	-1.11	-0.61	-0.64
PF3D7_0206300	conserved Plasmodium protein, unknown function, pseudogene	1	-0.65	-0.47	-0.46	-0.18	-0.84	-0.49	-0.7	-0.29	-0.79	-0.89	-0.79	-0.86
PF3D7_0206500	conserved Plasmodium protein, unknown function	1	-0.43	-0.22	-0.15	0.1	0.46	0.62	0.9	0.91	0.6	0.65	0.4	0.58
PF3D7_0206600	transcription factor, putative	1	-0.61	-0.16	-0.28	0.18	-0.61	-0.57	-0.23	-0.21	-0.3	-0.09	-0.12	0.14
PF3D7_0206700	adenylosuccinate lyase (ASL)	1	-1.28	-0.73	-0.88	-0.68	-1.01	-1.2	-0.91	-0.95	-1.4	-1.27	-1.07	-0.92
PF3D7_0206800	merozoite surface protein 2 (MSP2)	1	-4.62	-4.45	-3.79	-4.06	-2.24	-2.77	-4.08	-3.75	-4.92	-4.74	-4.24	-4.33
PF3D7_0206900		1	-2.49	-2.49	-1.69	-1.97	-0.95	-1.67	-1.92	-1.99	-2.33	-2.34	-2.06	-2.1
PF3D7_0207000	merozoite surface protein 4 (MSP4)	1	-0.98	-0.86	-1.07	-0.84	-0.56	-0.68	-0.7	-0.62	-1.1	-1.09	-0.94	-0.91
PF3D7_0207100	conserved Plasmodium protein, unknown function	1	-0.22	-0.39	0	-0.15	0.19	-0.09	0.13	-0.26	0.01	0	-0.02	-0.03
PF3D7_0207200	iron-sulfur assembly protein, putative	1	-1.9	-1.75	-1.72	-2.22	-0.86	-1.3	-0.97	-1.72	-1.1	-0.52	-1.24	-1.27
PF3D7_0207300	serine repeat antigen 8 (SERA8)	1	-0.04	1.43	-0.05	0.99	-0.03	0.49	0.16	2.3	0.24	0.2	0.06	0.28
PF3D7_0207400	serine repeat antigen 7 (SERA7)	1	-3.28	-2.59	-2.57	-1.65	-1.69	-1.77	-2.87	-1.9	-3.08	-3.06	-3.03	-2.25
PF3D7_0207500	serine repeat antigen 6 (SERA6)	1	-4.68	-4.79	-4.08	-3.42	-2.2	-2.29	-4.45	-3.11	-5.17	-5.15	-4.24	-3.94
PF3D7_0207600	serine repeat antigen 5 (SERA5)	1	-4.46	-4.64	-4.04	-4.92	-2.87	-2.95	-4.79	-4.24	-5.64	-5.26	-4.68	-4.76
PF3D7_0207700	serine repeat antigen 4 (SERA4)	1	-4.51	-4.57	-4.5	-3.57	-2.07	-1.93	-4.28	-2.45	-4.84	-4.71	-4.14	-3.24
PF3D7_0207800	serine repeat antigen 3 (SERA3)	1	-2.15	-1.54	-1.91	-0.84	-0.98	-0.78	-1.88	-0.7	-2.29	-2.28	-2.03	-1.36
PF3D7_0207900	serine repeat antigen 2 (SERA2)	1	-1.8	-0.33	-0.42	0.88	-1.29	0.7	-1.26	1.27	-1.59	-1.37	-1.7	-1.16
PF3D7_0208000	serine repeat antigen 1 (SERA1)	1	0.24	0.98	0.45	1.16	0.49	1.34	0.44	1.41	0.71	0.91	0.83	1.43
PF3D7_0208100		1	0.02	0.2	0.33	0.12	0.57	0.59	0.63	0.65	0.69	0.73	0.71	0.59
PF3D7_0208200	RNA binding protein, putative	1	-0.69	-0.31	-0.33	-0.08	-0.6	-0.54	-0.4	-0.32	-0.44	-0.28	-0.76	-0.38
PF3D7_0208300	conserved Plasmodium protein, unknown function	1	-0.19	-0.02	-0.41	-0.21	-0.64	-0.46	-0.44	-0.29	-0.37	-0.39	-0.5	-0.63
PF3D7_0208400	conserved Plasmodium protein, unknown function	1	0.35	0.23	0.54	0.6	0.48	0.45	0.52	0.52	0.6	0.68	0.34	0.49
PF3D7_0208500	acyl carrier protein (ACP)	1	0.11	-0.09	0.27	-0.25	0.45	0.29	0.54	0	0.63	0.71	0.88	0.66
PF3D7_0208600	ribosome-recycling factor, putative (RRF)	1	0.7	0.35	0.56	0.41	0.42	0.39	0.17	-0.05	1.18	1.08	1.61	1.25
PF3D7_0208700		1	0.32	0.12	0.3	0.47	0.33	0.2	0.42	0.5	0.61	0.62	0.87	0.6
PF3D7_0208800	conserved Plasmodium protein, unknown function	1	1.23	1.04	0.68	0.49	0.58	0.27	0.32	0.34	1.01	1.13	1.47	0.9
PF3D7_0208900	6-cysteine protein (P230p)	1	1.22	0.91	1.82	1.2	1.45	1.27	2.02	1.19	1.54	1.62	1.18	1.15
PF3D7_0209000	6-cysteine protein (P230)	1	3.02	2.85	2.73	2.72	1.79	1.76	1.81	1.74	1.82	1.87	1.68	1.8
PF3D7_0209100	phospholipase A2, putative	1	-0.18	-0.35	-0.04	-0.33	-0.28	-0.37	0.02	-0.44	-0.28	-0.23	-0.39	-0.31
PF3D7_0209200	3'exoribonuclease, putative	1	-1.04	-1	-0.8	-0.85	-1.34	-1.45	-0.99	-1.14	-1.07	-1.17	-0.79	-1.01
PF3D7_0209300	2C-methyl-D-erythritol 2,4-cyclodiphosphate synthase (IspF)	1	-1.41	-1.68	-1.17	-1.34	-1.39	-1.54	-0.95	-1.62	-1.54	-1.37	-1.36	-1.06
PF3D7_0209400	conserved protein, unknown function	1	-0.44	-0.67	-0.54	-0.79	-0.75	-1.32	-0.36	-1.39	-0.61	-0.52	-0.83	-1.02
PF3D7_0209500	conserved Plasmodium protein, unknown function	1	1.3	1.33	1.61	2.34	0.99	1.95	1.13	1.89	1.5	1.9	2.45	3.35
PF3D7_0209600	transporter, putative	1	-2.68	-2	-1.7	-1.23	-1.51	-0.95	-2.43	-0.5	-2.8	-2.75	-1.7	-1.65
PF3D7_0209700	RING zinc finger protein, putative	1	0.78	0.32	0.47	0.36	0.62	0.43	0.63	0.42	0.92	0.96	1.11	0.76
PF3D7_0209800	ATP-dependent RNA helicase UAP56 (UAP56)	1	-1.65	-1.54	-1.47	-1.2	-1.6	-1.53	-1.48	-1.33	-1.86	-1.78	-1.87	-1.81
PF3D7_0209900	putative ncRNA	1	0.05	-0.31	-0.3	-0.22	-0.76	-0.64	-1.01	-0.35	-0.22	-0.06	0.09	0.14
PF3D7_0210000	secretory complex protein 61 gamma subunit (Sec61-gamma)	1	-0.01	0.04	-0.42	-0.62	-0.42	-0.77	-0.67	-0.86	-0.66	-0.69	-0.86	-1.09
PF3D7_0210100		1	0.3	0	-0.11	-0.41	-0.05	-0.29	-0.47	-0.75	-0.03	-0.01	0.1	0.04
PF3D7_0210100.1	60S ribosomal protein L37ae, putative	1	-0.09	-0.06	0.14	-0.55	-0.26	-0.44	-0.61	-0.69	-0.23	-0.27	-0.16	-0.23
PF3D7_0210200	conserved Plasmodium protein, unknown function	1	0.3	0.07	0.75	0.5	0.68	0.49	0.93	0.49	0.68	0.63	0.17	0.17
PF3D7_0210300	monocarboxylate transporter, putative	1	-1	-1.42	-1.42	-1.67	-1.31	-1.54	-1.03	-1.26	-1.5	-1.38	-1.22	-1.5
PF3D7_0210400	50S ribosomal protein L33, putative	1	-1.55	-1.84	-1.13	-1.24	-0.36	-0.33	-0.61	-1.16	-0.85	-0.74	-1.12	-1.07
PF3D7_0210500	conserved Plasmodium protein, unknown function	1	0.74	0.63	0.44	0.62	0.11	0.28	0.43	0.51	0.3	0.32	-0.31	-0.26
PF3D7_0210600	conserved Plasmodium protein, unknown function	1	-0.4	0.06	-0.07	0.19	0.39	0.46	0.36	0.83	-0.02	0.06	-0.15	-0.16
PF3D7_0210700	syntaxin, Qa-SNARE family (SYN17)	1	0.98	1.04	1.07	1.32	1.44	1.32	1.81	2.04	1.61	1.72	1.7	1.43
PF3D7_0210800	conserved Plasmodium protein, unknown function	1	-0.41	-0.38	-0.5	-0.49	-0.58	-0.76	-0.47	-0.84	-0.72	-0.63	-0.86	-0.84
PF3D7_0210900	conserved Plasmodium protein, unknown function	1	-1.5	-1.73	-1.58	-1.89	-1.77	-2.41	-1.87	-2.53	-1.79	-1.86	-2.43	-2.61
PF3D7_0211000	putative ncRNA	1	-0.95	-1.45	-0.76	-1.73	-1.96	-2.4	-2.68	-2.67	-1.18	-1.32	-1.5	-1.93
PF3D7_0211100	conserved Plasmodium protein, unknown function	1	0.79	0.13	0.53	0.01	0.26	-0.44	0.64	-0.18	0.79	0.63	-0.12	-0.04
PF3D7_0211200	Rab GTPase 5a (RAB5a)	1	-0.92	-0.54	-0.59	-0.14	-1	-0.87	-1.06	-0.49	-1.23	-1.11	-1.31	-1.29
PF3D7_0211300	conserved Plasmodium protein, unknown function	1	1.22	0.81	0.53	0.11	0.23	0.07	0.28	0.14	0.38	0.56	0.32	-0.07
PF3D7_0211400	beta-ketoacyl-ACP synthase III (KASIII)	1	2.11	2.21	1.92	2.26	1.71	1.7	1.75	1.88	1.94	2.15	1.43	1.38
PF3D7_0211500	GAF domain-related protein, putative	1	0.87	0.95	0.99	0.86	0.6	0.29	0.68	0.44	0.6	0.65	0.38	0.27
PF3D7_0211600	dolichol-linked oligosaccharide biosynthesis enzyme, putative	1	-0.43	-0.33	0.06	-0.15	-0.07	0.16	-0.03	0.19	-0.05	0.01	0.12	-0.01
PF3D7_0211700	protein kinase, putative (TKL1)	1	-0.45	-0.72	-0.53	-0.86	-0.53	-0.87	-0.46	-0.98	-0.57	-0.59	-0.59	-0.78
PF3D7_0211800	asparagine--tRNA ligase, putative	1	-0.44	-0.42	-0.66	-0.51	-0.75	-0.8	-0.85	-0.79	-0.72	-0.67	-0.97	-0.63
PF3D7_0211900	conserved Plasmodium protein, unknown function	1	0.24	-0.07	0.14	0.05	-0.34	-0.57	-0.12	-0.21	-0.14	-0.04	-0.24	-0.32
PF3D7_0212000	GDP-fructose:GMP antiporter, putative	1	0.2	-0.06	-0.1	-0.33	-0.49	-0.95	-0.45	-0.88	-0.77	-0.69	-0.66	-0.73
PF3D7_0212100	conserved Plasmodium protein, unknown function	1	-0.33	-0.61	-0.3	-0.58	-0.47	-0.51	-0.52	-0.67	-0.63	-0.68	-0.58	-0.68
PF3D7_0212200	mitochondrial ribosomal protein L12 precursor, putative	1	-0.12	-0.59	0.01	-0.26	-0.49	-0.66	-0.19	-0.49	-0.6	-0.32	-0.61	-0.29
PF3D7_0212300	peptide chain release factor subunit 1, putative	1	-0.56	-0.41	-0.99	-0.79	0.13	0.16	0.29	0.28	-0.06	-0.03	-0.46	-0.42
PF3D7_0212400	conserved Plasmodium membrane protein, unknown function	1	-0.71	-0.34	-0.59	-0.05	-0.69	-0.47	-0.73	-0.3	-0.94	-0.87	-1.19	-0.87
PF3D7_0212500	conserved Plasmodium protein, unknown function	1	-0.37	-0.45	-0.32	-0.12	-0.33	-0.35	-0.26	-0.18	-0.24	-0.28	-0.48	-0.34
PF3D7_0212600	secreted protein altered thrombospondin repeat protein (SPATR)	1	-2.7	-2.95	-2.55	-2.05	-1.15	-1.35	-2.1	-1.39	-2.83	-3	-1.94	-2.16
PF3D7_0212700	conserved Plasmodium protein, unknown function	1	0.39	0.71	0.49	0.22	1.56	1.48	1.93	1.94	1.23	1.27	1.15	1.22
PF3D7_0212800	multidrug efflux pump, putative	1	1.61	1.55	1.11	0.98	0.82	1.06	0.83	0.93	0.34	0.55	0.43	0.67
PF3D7_0212900	Leu/Phe-tRNA protein transferase, putative	1	-0.5	-0.94	-0.77	-0.97	-0.33	-0.85	-0.36	-1.04	-0.2	-0.16	-0.34	-0.44
PF3D7_0213000	conserved Plasmodium protein, unknown function	1	0.72	0.32	1	0.42	0.87	0.54	1.04	0.49	1.02	1.06	1.17	0.98
PF3D7_0213100	heat shock protein 40, putative	1	0.28	0.22	0.07	-0.34	-0.1	-0.35	-0.03	-0.57	-0.17	-0.27	-0.25	-0.32
PF3D7_0213200	conserved Plasmodium protein, unknown function	1	1.4	0.89	1.04	0.58	0.52	0.01	0.61	0.23	0.62	0.78	0.59	0.51
PF3D7_0213300	conserved Plasmodium protein, unknown function	1	1.27	1	0.82	0.12	0.61	0.05	0.66	-0.07	0.71	0.78	0.46	0.26
PF3D7_0213400	protein kinase 7 (PK7)	1	0.22	-0.33	0.2	-0.48	-0.25	-0.66	0.01	-0.62	-0.12	-0.23	-0.08	-0.07
PF3D7_0213500	conserved Plasmodium protein, unknown function	1	0.18	0.04	0.25	0.25	-0.13	-0.08	0.02	-0.09	0.06	0.02	0.24	0.17
PF3D7_0213600	conserved Plasmodium protein, unknown function	1	1.97	1.62	2.2	1.66	2.01	1.66	2.43	1.76	2.32	2.41	1.92	1.65
PF3D7_0213700	conserved protein, unknown function	1	0.63	0.43	0.22	-0.25	0.35	-0.01	0.59	0.02	0.38	0.42	0.13	-0.19
PF3D7_0213800	conserved Plasmodium protein, unknown function	1	0.83	0.83	1.07	1.07	1.87	1.64	2.03	2.09	1.9	1.86	1.8	1.63
PF3D7_0213900	conserved Plasmodium protein, unknown function	1	0.6	0.28	0.24	0.22	0.46	0.3	0.34	0	0.54	0.5	0.56	0.57
PF3D7_0214000	T-complex protein 1, putative	1	-0.05	-0.36	0.08	-0.45	-0.47	-1.05	-0.29	-1.03	-0.47	-0.44	-0.24	-0.46
PF3D7_0214100	protein transport protein sec31 (SEC31)	1	-0.88	-1.07	-1.05	-1.48	-1.04	-1.54	-1.32	-1.93	-1.63	-1.58	-1.56	-1.51
PF3D7_0214200	mitochondrial ribosomal protein L13 precursor, putative	1	-0.15	0.15	0.13	0.29	-0.83	-0.26	-0.38	0.03	-0.73	-0.48	-1.01	-0.73
PF3D7_0214300	conserved Plasmodium protein, unknown function	1	1.9	1.66	1.2	1.21	1.13	1.68	1.23	1.67	1.49	1.49	1.12	1.56
PF3D7_0214400	conserved Plasmodium protein, unknown function	1	1.31	1.17	1.1	1	1.29	1.18	1.42	1.28	1.63	1.58	1.27	1.13
PF3D7_0214500	conserved Plasmodium protein, unknown function	1	0.36	-0.06	0.2	0.35	0.28	0.18	0.46	0.43	0.3	0.37	0.24	0.28
PF3D7_0214600	serine/threonine protein kinase, putative	1	-3.04	-2.53	-2.11	-1.49	-0.73	-0.1	-2.04	-1.3	-2.55	-2.26	-2.01	-0.57
PF3D7_0214700	conserved Plasmodium protein, unknown function	1	-0.81	0.48	0.17	1.31	-0.42	0.93	0.31	1.7	-0.47	-0.24	-0.59	0.82
PF3D7_0214800	conserved Plasmodium membrane protein, unknown function	1	-1.03	-1.17	-1.4	-1.57	-1.3	-1.42	-1.92	-1.88	-1.94	-1.86	-1.86	-1.69
PF3D7_0214900	rhoptry neck protein 6 (RON6)	1	-1.54	-1.49	-1.05	-1.26	-0.6	-0.96	-1.24	-1.31	-1.5	-1.57	-1.4	-1.41
PF3D7_0215000	acyl-CoA synthetase (ACS9)	1	2.07	1.83	1.57	1.08	0.51	0.38	0.65	0.04	0.47	0.45	0.48	0.48
PF3D7_0215100	RING zinc finger protein, putative	1	-0.42	-0.84	-0.37	-0.88	-0.41	-0.56	-0.38	-0.98	-0.91	-0.75	-0.31	-0.43
PF3D7_0215200	conserved Plasmodium protein, unknown function	1	1.27	1.12	2.03	2.2	1.92	2.03	2.12	2.23	2.44	2.48	3.67	3.23
PF3D7_0215300	acyl-CoA synthetase (ACS8)	1	-2.53	-2.17	-1.4	-1.59	-1.49	-0.72	-2.11	-1.07	-2.01	-2.11	-1.4	-1.17
PF3D7_0215400	conserved Plasmodium protein, unknown function	1	-0.28	-0.45	-0.87	-1.08	-0.36	-0.69	-0.4	-0.9	-0.26	-0.23	-0.26	-0.53
PF3D7_0215500	conserved Plasmodium protein, unknown function	1	0.82	0.51	0.26	0.31	0.68	0.46	0.54	0.43	0.83	0.81	0.58	0.45
PF3D7_0215600	conserved Plasmodium protein, unknown function	1	0.35	0.16	-0.06	-0.01	0.68	0.49	0.95	0.72	0.78	0.81	0.53	0.33
PF3D7_0215700	DNA-directed RNA polymerase II second largest subunit, putative	1	-0.65	-0.8	-0.78	-0.99	-0.87	-1.12	-0.78	-1.12	-0.89	-0.88	-0.83	-1.16
PF3D7_0215800	origin recognition complex subunit 5 (ORC5)	1	0.43	0.47	0.64	0.77	1.17	1.16	1.54	1.33	1.19	1.23	0.65	1.08
PF3D7_0215900	zinc finger protein, putative	1	2.79	2.64	2.47	2.93	1.98	1.85	2.08	2.67	2.25	2.42	2.7	2.28
PF3D7_0216000	DEAD/DEAH box helicase, putative	1	2.06	1.99	1.94	1.92	2.21	2.25	2.3	2.34	2.36	2.39	2.15	2.16
PF3D7_0216100	conserved Plasmodium protein, unknown function	1	-0.4	-0.77	-0.5	-0.73	-0.94	-0.88	-0.66	-0.45	-0.35	-0.4	-0.33	-0.51
PF3D7_0216200	conserved Plasmodium protein, unknown function	1	-0.7	-1.13	-0.4	-1.13	-0.48	-1.15	-0.71	-1.34	-0.24	-0.37	-0.16	-0.69
PF3D7_0216300	conserved Plasmodium protein, unknown function	1	-0.38	-0.9	-0.45	-0.68	-0.9	-1.89	-0.74	-1.34	-0.2	-0.54	-0.1	-0.87
PF3D7_0216400	vacuolar protein-sorting protein VPS45, putative	1	-0.25	-0.17	-0.25	-0.06	-0.34	-0.91	-0.28	-0.54	-0.4	-0.52	-0.5	-0.86
PF3D7_0216500	conserved Plasmodium protein, unknown function	1	0.68	0.62	0.69	1.06	0.43	0.41	0.78	1.23	0.84	0.72	0.65	0.5
PF3D7_0216600	MtN3-like protein	1	-0.01	0.03	-0.63	-0.39	-0.11	-0.03	-0.12	0.23	-0.38	-0.22	-0.1	-0.12
PF3D7_0216700		1	-0.34	0.02	0.41	0.62	1	1.27	1.02	1.56	1.23	1.11	0.94	0.95
PF3D7_0216800	conserved Plasmodium membrane protein, unknown function	1	-1.05	-0.6	-0.89	0.07	-0.8	0.47	-1.17	1.35	-1.09	-0.78	-0.89	-0.1
PF3D7_0216900	conserved Plasmodium protein, unknown function	1	1.42	1.46	2.03	2.43	1.92	2.21	2.13	2.41	2.52	2.49	2.02	2.07
PF3D7_0217000	conserved Plasmodium membrane protein, unknown function	1	2.56	2.39	1.93	1.49	1.11	1.21	1.09	1.14	1.24	1.29	1.37	1.18
PF3D7_0217100	ATP synthase F1, alpha subunit	1	0.85	0.83	0.42	0.47	0.11	0.14	0.09	0.02	0.2	0.25	0.37	0.2
PF3D7_0217200	conserved Plasmodium protein, unknown function	1	0.64	0.68	0.31	0.78	0.29	0.45	0.48	0.92	0.51	0.46	0.22	0.19
PF3D7_0217300	clathrin coat assembly protein, putative	1	-0.02	-0.24	-0.07	-0.39	-0.18	-0.86	-0.29	-0.56	-0.26	-0.06	0.17	-0.23
PF3D7_0217400	conserved Plasmodium protein, unknown function	1	-0.23	-0.68	0.12	-0.89	-0.31	-0.93	-0.43	-1.2	-0.41	-0.42	-0.11	-0.31
PF3D7_0217500	calcium-dependent protein kinase 1 (CDPK1)	1	-1.03	-1.62	-0.53	-1.29	-0.47	-1.26	-0.99	-1.54	-1.17	-1.16	-0.74	-1.01
PF3D7_0217600	conserved Plasmodium protein, unknown function	1	-0.07	-0.04	-0.14	-0.3	-0.11	-0.21	-0.12	-0.24	-0.26	-0.28	-0.05	-0.22
PF3D7_0217700	E2F-associated phosphoprotein, putative	1	0.22	1.06	-0.11	0.83	0.94	1.25	1.17	2.22	1.32	1.4	1.35	1.34
PF3D7_0217800	40S ribosomal protein S26e, putative	1	-0.91	-1.28	-0.61	-0.81	-0.29	-0.52	-0.27	-0.43	-0.22	-0.17	-0.09	-0.26
PF3D7_0217900	conserved Plasmodium protein, unknown function	1	-1.23	-1.22	-1.78	-2.08	-1.96	-1.66	-2.31	-2.07	-2.18	-1.89	-1.64	-1.46
PF3D7_0218000	replication factor C, subunit 2, putative	1	-0.06	-0.22	0.08	-0.28	-0.35	-0.41	-0.3	-0.3	-0.52	-0.5	-0.11	-0.36
PF3D7_0218100	conserved Plasmodium membrane protein, unknown function	1	-0.98	-0.68	-0.63	-1.23	0.09	-0.2	0.38	0.15	-0.2	-0.22	-0.02	-0.49
PF3D7_0218200	conserved Plasmodium protein, unknown function	1	0.55	1.2	0.95	1.66	0.06	0.83	0.07	0.71	-0.11	0.12	-0.1	0.76
PF3D7_0218300	apicoplast RNA methyltransferase precursor, putative	1	0.03	-0.66	0.28	-0.15	-0.12	-0.56	0.01	-0.38	0.21	0.14	0.17	-0.4
PF3D7_0218400	DEAD/DEAH box ATP-dependent RNA helicase, putative	1	0.16	-0.08	-0.17	-0.3	-0.38	-0.65	-0.22	-0.54	-0.19	-0.13	0.05	-0.02
PF3D7_0218500	small nuclear ribonucleoprotein Sm D2, putative (SNRPD2)	1	-0.46	-0.91	-0.07	-0.42	-0.71	-1.2	-0.86	-1.04	-0.69	-0.8	-0.21	-0.66
PF3D7_0218600	conserved Plasmodium protein, unknown function	1	-0.4	-0.66	-0.46	-0.52	-0.6	-1.04	-0.5	-0.86	-0.52	-0.53	-0.58	-0.69
PF3D7_0218700	pre-mRNA-processing protein 45, putative (PRP45)	1	0.94	0.57	0.75	0.99	0.62	0.61	0.94	0.83	1.17	1.09	1.31	1.03
PF3D7_0219000	putative ncRNA	1	2.26	1.69	1.75	1.27	0.04	0.07	0.22	0.37	0.86	0.83	1.79	1.14
PF3D7_0219100	conserved protein, unknown function	1	1.3	1.22	0.31	0.95	0.4	1.14	0.34	1.13	0.89	0.95	1.74	1.28
PF3D7_0219200	40S ribosomal protein S30, putative	1	-1.4	-1.72	-1.07	-2.07	-2.44	-2.49	-2.27	-2.31	-2.3	-2.05	-1.89	-1.93
PF3D7_0219300	conserved Plasmodium protein, unknown function	1	-0.14	-0.07	0	-0.29	0.1	0.16	0.09	0.33	0.3	0.43	0.85	0.67
PF3D7_0219400		1	-0.02	-0.1	0.09	-0.01	0.49	0.41	0.61	0.74	0.46	0.56	0.07	0.14
PF3D7_0219500	pseudouridine synthase, putative	1	0.55	0.14	0.68	0.29	0.06	-0.06	0.4	-0.15	0.28	0.11	0.52	0.39
PF3D7_0219600	replication factor C subunit 1, putative	1	0.83	0.46	1.01	0.63	0.6	0.39	0.71	0.18	0.65	0.58	0.63	0.55
PF3D7_0219700	Plasmodium exported protein (PHISTc), unknown function (GEXP20)	1	-3.11	-1.93	-2.75	-1.25	-2.34	-1.71	-2.35	-1.54	-2.99	-2.82	-2.91	-2.17
PF3D7_0219800	Plasmodium exported protein (PHISTc), unknown function	1	-1.09	0.26	-1.3	-0.09	-0.47	0.63	-0.61	0.23	-0.94	-0.49	-0.61	0.27
PF3D7_0219900	Plasmodium exported protein, unknown function	1	-1.02	-0.23	-0.18	-0.04	0.3	0.46	-0.04	0.48	0.03	0.13	0.09	0.42
PF3D7_0220000	liver stage antigen 3 (LSA3)	1	-3.5	-3.44	-2.79	-2.83	-0.49	-0.85	-2.5	-2.92	-2.98	-3.23	-2.75	-2.73
PF3D7_0220100	DnaJ protein, putative	1	-0.54	0.26	-0.9	0.4	-0.93	-0.01	-1.01	0.17	-0.92	-0.7	-1.03	-0.21
PF3D7_0220200	Plasmodium exported protein, unknown function	1	-2.77	-2.96	-2.08	-3.99	-3.37	-3.39	-2.88	-3.12	-3.9	-3.04	-2.53	-2.7
PF3D7_0220300	Plasmodium exported protein, unknown function	1	-3.89	-4.09	-2.51	-3.05	-2.78	-1.92	-3.13	-3.17	-3.81	-3.53	-2.9	-2.8
PF3D7_0220400	DnaJ protein, putative, pseudogene	1	-1.15	-1.29	-0.64	-0.7	-0.61	1.01	-0.73	-0.69	-0.59	-0.75	-0.51	-0.42
PF3D7_0220600	Plasmodium exported protein (hyp9), unknown function	1	-2.22	-2.5	-1.95	-2.07	-1.84	-1.91	-2.44	-2.32	-2.47	-2.34	-1.9	-2.26
PF3D7_0220700	Plasmodium exported protein (hyp9), unknown function	1	-3.9	-2.34	-3.23	-2.03	-2.03	-1.94	-3.31	-2.89	-3.62	-3.53	-2.93	-2.94
PF3D7_0220800	cytoadherence linked asexual protein 2 (CLAG2)	1	-4.93	-4.27	-4.2	-4.29	-2.26	-2.01	-4.02	-3.82	-4.59	-4.44	-3.27	-3.54
PF3D7_0221000	Plasmodium exported protein, unknown function	1	-0.08	0.01	0.46	0.46	0.36	0.44	0.43	0.35	0.54	0.55	-0.07	0.36
PF3D7_0221100	Plasmodium exported protein, unknown function, pseudogene	1	0.07	0.23	0.12	0.06	0.15	0.28	0.39	0.33	0.48	0.42	0.21	0.34
PF3D7_0221200	Plasmodium exported protein (hyp15), unknown function	1	-4.07	-4.33	-2.33	-2.98	-2.67	-2.94	-3.24	-3.6	-3.9	-3.35	-2.9	-2.97
PF3D7_0221400	stevor	1	-0.15	-0.45	-0.24	-0.61	-0.19	-0.27	-0.26	-0.17	-0.21	-0.28	0.01	-0.4
PF3D7_0221500	Pfmc-2TM Maurer's cleft two transmembrane protein, pseudogene	1	-0.61	-1.15	-1.3	-1.23	-0.4	-0.89	-0.68	-0.91	-0.69	-0.82	-0.41	-0.6
PF3D7_0221600	Plasmodium exported protein, unknown function, pseudogene	1				-0.62	-0.38	-0.38	-0.18	-0.46			-0.47	-0.65
PF3D7_0221700	Plasmodium exported protein, unknown function	1	-1.2	-1.3	-0.36	-0.38	-0.16	-0.23	-0.39	-0.74	-0.47	-0.64	-0.31	-0.48
PF3D7_0221800	hypothetical protein	1				-2.19	-2.09	-2.27	-2.6				-2.73	-2.57
PF3D7_0221900	erythrocyte membrane protein 1 (PfEMP1), pseudogene	1	-0.05	0.02	-0.09	0.38	0.02	0.12	0.1	-0.16	0.11	0.35	0	0.1
PF3D7_0222100	Pfmc-2TM Maurer's cleft two transmembrane protein (MC-2TM)	1	-1.38	-1.84	-1.61	-1.47	-1.87	-1.97	-1.73	-1.54	-1.13	-1.58	-0.69	-1.43
PF3D7_0222500	rifin (RIF)	1				0.03	0.23	0.21					-0.27	0.49
PF3D7_0222600	rifin (RIF)	1	-0.34		-0.24	-0.08	-0.03	-0.07	-0.09	0.08	-0.08	-0.32	0.13	0.32
PF3D7_0222800	stevor	1						0.29				0.21		0.03
PF3D7_0223100	rifin (RIF)	1	-0.29			-1.58	-1.31	-1.41	-1.39	-1.47	-1.24		-0.75	-0.91
PF3D7_0223400	rifin (RIF)	1				-0.02		-0.03	-0.04	-0.42		-0.15	0.02	0.25
PF3D7_0223500	erythrocyte membrane protein 1, PfEMP1 (VAR)	1	0.14	0.19	0.12	0.09	0.21	0.27	0.28	0.4	0.67	0.49	0.35	0.53
PF3D7_0300100	erythrocyte membrane protein 1, PfEMP1 (VAR)	1	-0.84	-0.87	-0.28	-0.7	-0.44	-0.54	-0.43	-0.76	0.11	-0.09	-0.57	-0.47
PF3D7_0300200	rifin (RIF)	1	-0.11	-0.18		-0.24	0.14	0.12	0.04	0.25	0.4	0.11	0.4	0.21
PF3D7_0300400	stevor	1				-0.6	-0.27	-0.3	-0.22				-0.43	-0.41
PF3D7_0300500	rifin (RIF)	1				-0.13	0.05				0.22		-0.36	0.06
PF3D7_0300700	rifin (RIF)	1				0.57	1.1	0.53	0.82	0.69				0.58
PF3D7_0300900	stevor-like	1	-0.45	-0.66	-0.08	-0.34	-0.06	-0.26	-0.16	-0.19	-0.06	-0.04	-0.14	0.02
PF3D7_0301000	acyl-CoA synthetase (ACS2)	1	-0.12	-0.12	-0.38	-0.32	-0.3	-0.17	-0.01	-0.27	0.23	0.14	0.33	0.17
PF3D7_0301100	Plasmodium exported protein (hyp13), unknown function	1	0.22	0.48	0.59	0.33	0.21	0.13	0.25	0.17	0.62	0.29	0.34	0.32
PF3D7_0301200	serine/threonine protein kinase, FIKK family (FIKK3)	1	-1.78	-1.23	-0.99	-1.08	-1.47	-1.16	-1.92	-1.84	-1.83	-1.97	-1.28	-1.33
PF3D7_0301300	alpha/beta hydrolase, putative	1	-1.44	-0.55	-0.9	-0.57	-0.52	-0.33	-1.11	-0.68	-1.17	-1.2	-0.77	-0.34
PF3D7_0301400	Plasmodium exported protein, unknown function	1	-0.3	-0.1	-0.31	0.08	-0.19	0.04	-0.02	0.51	0.04	0.1	0.04	0.33
PF3D7_0301500	Plasmodium exported protein, unknown function	1	-0.52	-0.4	-0.6	-0.43	0.14	0.08	0.04	-0.13	0.27	0.06	0.08	0.11
PF3D7_0301600	Plasmodium exported protein (hyp1), unknown function (GEXP21)	1	-1.45	-0.86	-1.15	-0.99	-1.19	-0.72	-0.98	-0.68	-1.62	-1.35	-1.43	-0.65
PF3D7_0301700	Plasmodium exported protein, unknown function	1	-3.41	-3.3	-2.33	-2.65	-2.2	-2.07	-2.51	-2.53	-3.11	-3.2	-2.58	-2.49
PF3D7_0301800	Plasmodium exported protein, unknown function	1	-3.91	-2.74	-3.05	-3.54	-2.03	-1.92	-3.1	-3.22	-4.2	-2.96	-3.26	-3.04
PF3D7_0301900	conserved Plasmodium protein, unknown function	1	0.01	0.61	0.31	0.62	0.43	0.87	0.76	0.96	0.75	0.74	0.62	0.85
PF3D7_0302000	golgi organization and biogenesis factor, putative	1	-0.32	-0.46	-0.39	-0.42	-0.49	-0.79	-0.39	-0.6	-0.06	-0.13	0.08	-0.15
PF3D7_0302100	serine/threonine protein kinase (SRPK1)	1	0.2	0.22	0.23	-0.03	-0.23	-0.11	-0.48	-0.55	-0.35	-0.28	-0.35	-0.21
PF3D7_0302300	erythrocyte membrane protein 1 (PfEMP1), pseudogene	1	-3.04	-3.35	-1.66	-3.04	-2.77	-2.91	-2.77	-2.89	-2.9	-2.5	-2.24	-2.16
PF3D7_0302600	ABC transporter, (TAP family), putative	1	-0.68	-0.97	-0.66	-0.9	-0.69	-0.8	-0.56	-1.01	-0.84	-0.94	-0.45	-0.32
PF3D7_0302700	CDGSH iron-sulfur domain-containing protein, putative	1	1.12	0.8	1.2	0.73	1.16	0.7	1.51	0.95	1.54	1.38	1.35	1.1
PF3D7_0302800	conserved Plasmodium protein, unknown function	1	-0.17	-0.64	-0.93	-0.94	-0.65	-0.66	-0.96	-0.77	-0.59	-0.55	-1.07	-0.75
PF3D7_0302900	exportin 1, putative	1	-0.52	-0.49	-0.79	-1.1	-0.9	-1.2	-1.04	-1.35	-1.23	-1.12	-1.45	-1.27
PF3D7_0303000	N-ethylmaleimide sensitive fusion protein (NSF)	1	-0.11	-0.17	0.16	-0.48	0.24	-0.24	0.31	-0.54	0.65	0.51	0.84	0.41
PF3D7_0303100	conserved Plasmodium protein, unknown function	1	-0.28	0.16	-0.76	-0.24	-0.45	-0.02	-0.79	-0.1	-0.54	-0.45	-0.75	-0.56
PF3D7_0303200	HAD superfamily protein, putative	1	0.44	0.6	0.28	0.69	0.12	0.33	-0.17	0.34	-0.16	-0.02	0.22	0.4
PF3D7_0303300	DNA-directed RNA polymerase subunit I, putative	1	-0.02	0.06	-0.16	0.23	-0.38	-0.13	-0.61	-0.17	-0.43	-0.43	-0.23	-0.28
PF3D7_0303400	palmitoyl transferase (AnkDHHC)	1	-0.9	-0.25	-1.08	-0.75	-1.13	-0.55	-1.47	-0.52	-1.62	-1.21	-1.06	-0.76
PF3D7_0303500	spindle pole body protein, putative	1	0.89	0.57	0.86	0.65	0.83	0.62	0.74	0.37	0.93	1.07	0.91	0.98
PF3D7_0303600	plasmoredoxin (Plrx)	1	-0.45	-0.6	-0.68	-0.83	-0.42	-0.9	-0.23	-0.64	-0.11	-0.21	0.01	-0.16
PF3D7_0303700	dihydrolipoamide acyltransferase, putative	1	0.65	0.53	0.45	0.72	0.35	0.24	0.35	0.48	0.65	0.74	0.86	0.72
PF3D7_0303800	IBR domain protein, putative	1	0.63	0.43	0.2	0.08	0.33	-0.01	0.24	-0.08	0.63	0.64	0.89	0.65
PF3D7_0303900	conserved Plasmodium protein, unknown function	1	1.53	1.94	1.86	2.03	3.09	2.87	2.96	2.97	2.84	2.98	2.92	2.87
PF3D7_0304000	inner membrane complex protein 1a, putative (IMC1a)	1	0.81	0.59	0.66	0.18	0.27	0.44	0.15	-0.1	0.54	0.4	0.26	0.24
PF3D7_0304100	membrane skeletal protein IMC1-related (ALV2)	1	1.48	1.75	1.6	1.6	2.46	2.61	2.64	2.6	2.19	2.4	2.03	2.19
PF3D7_0304200	EH (Eps15 homology) protein (PAST1)	1	-1.21	-0.9	-0.77	-0.89	-0.39	-0.53	-0.27	-0.31	-0.76	-0.61	-0.79	-0.57
PF3D7_0304300	conserved Plasmodium protein, unknown function	1	0.11	0.15	-0.05	0.33	-0.33	-0.37	-0.08	0.08	-0.37	-0.19	-0.44	0.16
PF3D7_0304400	60S ribosomal protein L44, putative	1	-1.01	-1.03	-0.6	-1	-1.43	-1.86	-1.77	-1.93	-1.42	-1.51	-1.41	-1.63
PF3D7_0304500	1-cys-glutaredoxin-like protein-1 (GLP1)	1	-1.74	-0.04	-1.47	0.43	-1.99	-0.15	-1.65	0.28	-2.06	-1.81	-1.54	-0.98
PF3D7_0304600	circumsporozoite (CS) protein (CSP)	1	0.92	1.22	0.4	1.47	0.06	0.7	0.32	1.17	0.24	0.26	0.3	0.35
PF3D7_0304700	conserved Plasmodium protein, unknown function	1	0.91	1.77	0.68	2.42	0.74	1.46	0.93	2.47	1.42	1.6	1.68	1.81
PF3D7_0304800	conserved Plasmodium membrane protein, unknown function	1	-0.15	-0.35	-0.36	-0.29	-0.34	-0.52	-0.17	-0.2	-0.41	-0.21	-0.33	-0.35
PF3D7_0304900	conserved Plasmodium protein, unknown function	1	-0.83	-1.56	-1	-1.1	-0.57	-0.95	-0.81	-1.14	-0.94	-0.87	-0.49	-0.57
PF3D7_0305000	elongation factor Ts (EF-Ts)	1	-1.17	-1.53	-0.95	-1.32	-0.52	-0.99	-0.52	-1.18	-0.5	-0.67	-0.47	-0.85
PF3D7_0305100	conserved Plasmodium protein, unknown function	1	0.97	0.69	0.74	0.35	0.64	0.33	0.93	0.34	1.03	1.04	0.66	0.58
PF3D7_0305200	conserved Plasmodium protein, unknown function	1	0.01	-0.1	0.09	0.04	0.49	0.47	0.54	0.5	0.68	0.74	0.5	0.46
PF3D7_0305300	conserved Plasmodium membrane protein, unknown function	1	-1.06	-0.79	-0.97	-0.77	-0.82	-0.79	-0.86	-0.48	-1.4	-1.25	-1.14	-1.21
PF3D7_0305400	conserved Plasmodium protein, unknown function	1	0.03	0.09	-0.26	0.13	-0.08	0.02	0.05	0.44	-0.08	0.09	0.02	0.08
PF3D7_0305500	conserved Plasmodium protein, unknown function	1	-0.9	-0.94	-0.95	-0.85	-0.92	-1.14	-1.22	-1.21	-1.32	-1.33	-1.37	-1.42
PF3D7_0305600	AP endonuclease (DNA-[apurinic or apyrimidinic site] lyase), putative	1	0.73	1.15	1.29	1.18	2.15	2.13	2.33	2.51	2.02	2.19	1.61	1.59
PF3D7_0305700	ubiquitin conjugating enzyme E2, putative	1	-1.61	-1.29	-0.71	-0.57	0	-0.16	-0.24	-0.16	-0.87	-0.75	-0.81	-0.66
PF3D7_0305800	P-loop containing nucleoside triphospahte hydrolase, putative	1	2.34	1.73	2.46	2.24	2.11	1.97	2.42	1.53	2.76	2.68	2.34	2.2
PF3D7_0305900	conserved Plasmodium protein, unknown function	1	0.77	0.44	0.56	0.31	0.55	0.23	0.33	-0.09	0.75	0.74	0.63	0.41
PF3D7_0306000	conserved Plasmodium protein, unknown function	1	1.21	1.25	0.78	0.43	0.84	0.9	0.86	0.88	1.04	0.87	0.92	1.04
PF3D7_0306100	conserved Plasmodium protein, unknown function	1	0.34	0.27	0.12	-0.35	0.51	0.16	0.84	0.23	0.94	0.8	0.73	0.36
PF3D7_0306200	activator of Hsp90 ATPase (AHA1)	1	-0.89	-1.25	-1.11	-1.34	-1.71	-1.74	-1.64	-1.75	-1.69	-1.63	-1.32	-1.55
PF3D7_0306300	glutaredoxin 1 (GRX1)	1	0.71	0.5	1	-0.06	0.76	0.47	0.77	0.28	0.98	1.07	1.14	1.07
PF3D7_0306400	FAD-dependent glycerol-3-phosphate dehydrogenase, putative	1	-0.15	-0.06	-0.23	-0.84	-0.3	-0.72	-0.33	-0.66	-0.41	-0.45	-0.36	-0.48
PF3D7_0306500	conserved Plasmodium protein, unknown function	1	1.13	0.95	0.55	0.41	0.54	0.1	0.19	-0.2	0.89	0.65	0.92	0.42
PF3D7_0306600	conserved Plasmodium protein, unknown function	1	1.14	0.79	0.57	0.62	0.59	0.36	0.73	0.46	0.91	0.91	0.83	0.71
PF3D7_0306700	membrane magnesium transporter, putative	1	-1.69	-1.5	-1.72	-2.02	-1.64	-1.96	-1.66	-1.65	-1.48	-1.31	-0.99	-1.31
PF3D7_0306800	T-complex protein beta subunit, putative	1	-0.97	-0.87	-0.96	-0.94	-0.95	-1.1	-0.91	-0.98	-1.09	-1.1	-1.05	-1.07
PF3D7_0306900	40S ribosomal protein S23, putative	1	-1.47	-1.98	-1.35	-2.56	-2.1	-2.32	-2.04	-2.67	-2.37	-2.03	-1.87	-1.82
PF3D7_0307100	40S ribosomal protein S12, putative	1	-1.44	-1.65	-1.75	-1.9	-2.23	-2.48	-2.61	-2.71	-2.05	-1.86	-1.6	-1.75
PF3D7_0307200	60S ribosomal protein L7, putative	1	-0.74	-1.04	-0.86	-1	-1.57	-1.83	-1.9	-1.83	-1.52	-1.42	-1.41	-1.45
PF3D7_0307300	EB1 homolog, putative	1	1.91	1.17	2.22	1.61	2.19	1.87	2.48	1.9	2.24	2.23	2.66	2.28
PF3D7_0307400	ATP-dependent Clp protease proteolytic subunit (ClpP)	1	-0.33	-0.8	-0.41	-0.52	-0.21	-0.45	0.19	0.09	0.12	0.13	0.05	-0.06
PF3D7_0307500	conserved Plasmodium protein, unknown function	1	0.38	0.66	0.18	0.78	0.23	0.47	0.39	0.83	0.61	0.62	0.66	0.79
PF3D7_0307600	conserved Plasmodium protein, unknown function	1	0.61	0.51	0.19	0.39	0.04	0.02	0.03	0.03	0.62	0.6	0.89	0.5
PF3D7_0307700	conserved Plasmodium protein, unknown function	1	0.13	-0.21	0.22	-0.19	0.19	-0.08	0.13	-0.12	0.22	0.26	0.32	0.08
PF3D7_0307800	conserved Plasmodium protein, unknown function	1	-0.9	-1.19	-1.33	-1.29	-1.1	-0.93	-0.85	-0.71	-1.02	-0.93	-0.85	-0.71
PF3D7_0307900	conserved Plasmodium protein, unknown function	1	1.2	0.97	1.56	1.45	1.94	1.89	2.31	1.88	2.33	2.36	1.76	1.71
PF3D7_0308000	DNA polymerase epsilon subunit b, putative	1	0.39	-0.12	0.24	-0.19	0.28	-0.14	0.55	-0.22	0.28	0.39	0.29	0.22
PF3D7_0308100	conserved Plasmodium protein, unknown function	1	-1.05	-0.25	-0.56	0.24	-0.22	0.32	-0.51	0.44	-0.23	-0.11	-0.3	0.1
PF3D7_0308200	TCP-1/cpn60 chaperonin family, putative	1	-0.26	-0.58	-0.75	-1.21	-1.24	-1.79	-1.3	-2.03	-1.5	-1.45	-1.37	-1.58
PF3D7_0308300	conserved Plasmodium protein, unknown function	1	-3.04	-2.76	-2.38	-1.55	-0.95	-1.3	-2.16	-1.03	-2.17	-2.3	-2.14	-1.78
PF3D7_0308400	U4 RNA	1	3.51	2.75	2.22	1.24	1.27	1.67	2.56	2.55	1.23	1.57	2.44	1.38
PF3D7_0308500	activator of Hsp90 ATPase, putative	1	-1.43	-1.5	-1.08	-2.1	-1.29	-1.66	-1.48	-2.2	-1.5	-1.51	-0.86	-1.09
PF3D7_0308600	pre-mRNA-processing factor 19, putative (PRPF19)	1	-1.75	-2.02	-1.74	-2.46	-1.83	-2.48	-1.97	-2.9	-2.27	-2.17	-1.76	-1.82
PF3D7_0308700	conserved Plasmodium protein, unknown function	1	-0.44	-0.29	-0.29	0.2	-0.14	0.04	-0.16	0.18	-0.79	-0.58	-0.64	-0.04
PF3D7_0308800	conserved protein, unknown function	1	-0.14	0.03	0.3	-0.24	0.33	0.21	0.47	0.28	0.25	0.29	0.19	0.18
PF3D7_0308900	splicing factor 3B subunit 1, putative (SF3B1)	1	-0.18	-0.62	-0.64	-1.01	-0.34	-0.72	0.05	-0.73	-0.31	-0.39	-0.38	-0.62
PF3D7_0309000	dual specificity phosphatase (YVH1)	1	0.31	-0.18	0.13	-0.64	-0.19	-1.04	-0.15	-1.22	0.07	0.08	-0.19	-0.6
PF3D7_0309100	conserved Plasmodium protein, unknown function	1	1.86	1.37	1.54	1.86	1.7	1.87	1.98	2.19	1.78	1.86	1.74	1.86
PF3D7_0309200	serine/threonine protein kinase, putative (ARK2)	1	1.94	1.4	1.57	1.42	1.29	1.13	1.21	0.89	1.65	1.53	1.97	1.64
PF3D7_0309300	N2227-like protein, putative	1	-0.3	0.2	-0.46	-0.24	-0.11	0.41	-0.19	0.31	-0.5	-0.3	-0.56	-0.05
PF3D7_0309400	putative ncRNA	1	1.41	0.52	0.98	0.09	-0.29	-0.39	-0.24	-0.48	-0.47	-0.34	-0.02	-0.44
PF3D7_0309500	asparagine synthetase, putative	1	-1.7	-2.15	-1.57	-2.43	-1.92	-2.31	-1.88	-2.31	-2.3	-2.23	-2.25	-2.04
PF3D7_0309600	60S acidic ribosomal protein P2 (PfP2)	1	-0.41	-1.05	-0.85	-1.49	-1.57	-1.64	-1.52	-1.86	-1.62	-1.52	-1.21	-1.25
PF3D7_0309700	SECIS-binding protein 2, putative (SBP2)	1	1.89	1.03	1.69	0.86	1.06	1.02	1.48	1.15	1.67	1.73	1.34	1.36
PF3D7_0309800	YTH domain-containing protein, putative	1	0.42	0.12	0.92	0.02	-0.27	-0.29	-0.01	-0.29	-0.38	-0.17	-0.17	-0.09
PF3D7_0309900	conserved Plasmodium protein, unknown function	1	0.34	0.25	0.74	0.94	-0.05	-0.09	0.54	0.67	0.3	0.25	1.03	0.3
PF3D7_0310000	conserved Plasmodium protein, unknown function	1	0.68	0.82	1.05	0.71	2.03	1.77	2.06	2.1	2.16	2.24	1.82	1.5
PF3D7_0310100	calcium-dependent protein kinase 3 (CDPK3)	1	1.26	1.44	2.07	2.37	0.61	0.77	1.6	1.56	0.99	1.13	3.09	2.41
PF3D7_0310200	phd finger protein, putative	1	-0.75	-0.56	-0.77	-0.53	-0.13	-0.36	-0.46	-0.63	-0.74	-0.66	-0.78	-0.36
PF3D7_0310300	phosphoglycerate mutase, putative	1	0.91	0.96	0.81	1.08	0.24	0.52	0.32	0.71	0.47	0.48	0.63	0.51
PF3D7_0310400	parasite-infected erythrocyte surface protein (PIESP1)	1	-1	-0.73	-0.95	-0.37	0.29	0.46	0.34	0.72	0.19	0.17	-0.12	0.12
PF3D7_0310500	DEAD box helicase, putative	1	0.49	0.16	0.32	-0.07	-0.03	-0.65	0.04	-0.52	0.05	-0.02	-0.12	-0.47
PF3D7_0310600		1	-0.94	-0.98	-0.74	-0.69	-0.86	-0.94	-1.12	-1.1	-1.06	-0.92	-0.85	-0.84
PF3D7_0310700	sybindin-like protein, putative	1	-1.13	-1.1	-1.23	-1.41	-1.24	-1.36	-1.5	-1.4	-1.56	-1.3	-1.2	-1.22
PF3D7_0310800	conserved Plasmodium protein, unknown function	1	-0.93	-0.9	-0.93	-1.24	-1.04	-1.06	-1.43	-0.93	-1.18	-0.95	-0.8	-0.9
PF3D7_0310900	conserved Plasmodium protein, unknown function	1	-0.26	-0.07	0	0.24	0.66	0.72	0.74	0.87	0.52	0.44	1.11	0.96
PF3D7_0311000	conserved Plasmodium protein, unknown function	1	2.79	2.44	2.24	2.44	0.49	0.5	0.67	1.09	1.2	1.13	2.25	1.98
PF3D7_0311100	pre-mRNA splicing factor, putative	1	1.55	1.14	1.21	1.01	1.55	1.42	1.32	1.16	1.85	1.63	1.85	1.63
PF3D7_0311200	valine--tRNA ligase, putative	1	0.26	-0.09	-0.09	-0.11	-0.4	-0.59	-0.19	-0.37	-0.06	-0.13	-0.27	-0.55
PF3D7_0311300	phosphatidylinositol 3- and 4-kinase, putative	1	0.05	-0.17	-0.44	-0.64	-0.43	-0.53	-0.68	-0.69	-0.58	-0.56	-0.43	-0.32
PF3D7_0311400	protein kinase, putative	1	2.39	2.64	1.65	2.1	1.72	2.27	1.79	2.17	2.41	2.36	2.49	2.71
PF3D7_0311500	conserved Plasmodium protein, unknown function	1	-0.27	-0.03	-0.07	-0.21	1.02	0.8	1.33	1.44	1.02	1.15	1.22	0.82
PF3D7_0311600	dolichyl-diphosphooligosaccharide--protein glycosyltransferase subunit 1, putative	1	0.61	0.17	0.51	0.07	0.48	0.01	0.67	-0.3	0.52	0.48	0.39	0.15
PF3D7_0311700	plasmepsin VI	1	2	2	2.11	1.53	2.79	2.65	2.92	3.05	2.68	2.85	2.79	2.47
PF3D7_0311800	conserved protein, unknown function	1	0.93	0.85	0.93	0.84	0.54	0.48	0.55	0.59	0.59	0.72	0.9	0.98
PF3D7_0311900	conserved Plasmodium protein, unknown function	1	0.94	0.56	0.73	0.57	0.37	0.65	0.85	1.43	0.94	0.91	0.86	0.42
PF3D7_0312000	conserved Plasmodium protein, unknown function	1	-0.15	-0.93	-0.55	-0.88	-1.27	-1.48	-1.23	-1.35	-1.23	-1.26	-0.76	-1.16
PF3D7_0312100	RING zinc finger protein, putative	1	0.59	0.27	0.34	0.02	0.15	0.12	0.13	0.05	0.15	0.15	0.42	0.1
PF3D7_0312200	TPR domain containing protein	1	1.77	1.59	1.8	1.77	1.3	1.14	1.45	1.12	1.53	1.57	1.41	1.43
PF3D7_0312300	26S proteasome regulatory subunit S14, putative	1	-1.19	-0.74	-1.16	-0.74	-0.94	-1.02	-0.79	-0.58	-1.2	-1.07	-1.36	-1.1
PF3D7_0312400	glycogen synthase kinase 3 (GSK3)	1	1.18	0.87	0.75	0.65	0.95	1.02	1.1	0.96	1.14	1.29	1.04	1.02
PF3D7_0312500	transporter, putative	1	-0.78	-0.47	-0.88	-0.96	-0.75	-0.2	-0.73	-0.52	-0.88	-0.77	-0.24	-0.11
PF3D7_0312600	tRNA Valine	1	0.35	-0.13	0.2	-0.37	0	-0.26	-0.16	-0.1	0.28	0.3	0.79	0.21
PF3D7_0312700	tRNA Isoleucine	1	-0.06	-0.45	-0.04	-0.41	-0.53	-0.6	-1.44	-1.46	-0.37	-0.31	0.34	-0.17
PF3D7_0312800	60S ribosomal protein L26, putative	1	0.06	-0.07	0.51	-0.29	0.29	-0.01	0.28	0.15	0.2	0.2	0.47	0.24
PF3D7_0312900	hypothetical protein	1	1.64	1.42	2.13	2.38	1.36	1.47	2.12	2.09	1.7	1.46	2.64	2.26
PF3D7_0313000	conserved Plasmodium protein, unknown function	1	0.54	0.42	0.89	0.71	0.72	0.43	0.91	0.64	0.9	0.95	0.31	0.32
PF3D7_0313100	ubiquitin-protein ligase, putative (HRD3)	1	-1.05	-0.72	-0.86	-0.66	-1.35	-1.54	-1.33	-1.39	-1.44	-1.46	-1.34	-1.34
PF3D7_0313200	conserved Plasmodium protein, unknown function	1	0.32	0.66	0.33	0.69	1.16	1.25	1.5	2.02	0.89	0.95	0.75	0.61
PF3D7_0313300	apicoplast conserved ycf19 protein precursor, unknown function	1	0.03	0.59	0.03	0.49	1.1	1.24	1.37	1.95	0.72	0.77	0.53	0.55
PF3D7_0313400	conserved Plasmodium protein, unknown function	1	1.53	1.24	1.68	1.65	1.98	1.84	2.23	2.28	2.31	2.27	2.24	2
PF3D7_0313500	GTP-binding protein EngA, putative	1	-0.16	-0.59	0.15	0.2	-0.23	-0.41	0.05	-0.1	0.06	0.04	0.62	0.31
PF3D7_0313600	conserved Plasmodium protein, unknown function	1	2.22	1.99	2.24	2.06	1.23	1.37	1.42	1.44	1.54	1.58	1.74	1.65
PF3D7_0313700		1	-1.42	-1.44	-1.07	-0.94	-1.39	-1.57	-1	-1.14	-1	-1.01	-0.52	-0.89
PF3D7_0313700.1	conserved Plasmodium protein, unknown function	1	-1.37	-1.39	-1.14	-1.12	-1.29	-1.31	-1.08	-1.13	-1.17	-1.22	-0.38	-0.58
PF3D7_0313800	conserved Plasmodium protein, unknown function	1	-1.32	-1.01	-0.81	-0.39	-0.65	-0.53	-0.01	-0.31	-0.34	-0.43	-0.29	-0.43
PF3D7_0313900	conserved Plasmodium protein, unknown function	1	1.89	1.74	1.69	1.92	1.37	1.5	1.59	1.95	1.61	1.71	1.37	1.28
PF3D7_0314000	co-chaperone p23 (P23)	1	0.75	1.13	0.73	0.79	1.78	1.78	1.95	2.09	1.5	1.57	0.69	0.9
PF3D7_0314100.1	vesicle transport v-SNARE protein, putative	1	0.08	0.15	0.07	0.87	0.3	0.55	0.28	1.15	-0.03	0.11	0.15	0.41
PF3D7_0314200	conserved Plasmodium protein, unknown function	1	-0.31	-0.38	-0.29	-0.22	-0.51	-0.76	-0.34	-0.59	-0.49	-0.47	-0.94	-0.76
PF3D7_0314300	DER1-like protein (Der1-2)	1	0.33	-0.08	0.27	-0.1	-0.43	-1.17	-0.36	-1.12	-0.13	0.05	-0.36	-0.7
PF3D7_0314400	serine/threonine protein phosphatase, putative	1	-1.47	-1.26	-1.65	-1.33	-1.02	-0.68	-1.22	-0.76	-1.25	-1.18	-1.08	-0.87
PF3D7_0314500	conserved Plasmodium protein, unknown function	1	0.29	0.26	0.24	0.12	-0.01	-0.08	0.08	-0.14	0.33	0.21	0.44	0.17
PF3D7_0314600	conserved Plasmodium protein, unknown function	1	0.66	-0.04	0.41	0.3	0.02	-0.44	0.24	-0.35	0.53	0.45	0.4	0.12
PF3D7_0314700	zinc finger protein, putative	1	1.95	2.38	0.95	1.9	-1.07	0.58	-0.99	0.55	-0.74	-0.45	-0.66	0.17
PF3D7_0314800	conserved Plasmodium protein, unknown function	1	-1.27	0.91	-1.17	1.8	-0.84	1.38	-1	2.58	-1.11	-0.74	-0.85	-0.01
PF3D7_0314900	conserved Plasmodium membrane protein, unknown function	1	0.91	0.63	0.99	0.91	1.62	1.36	2.01	1.79	1.76	1.73	1.47	1.19
PF3D7_0315000	zinc finger protein, putative	1	0.31	-0.17	0.17	0.11	-0.01	-0.63	-0.25	-0.53	0.14	0.06	-0.11	-0.49
PF3D7_0315100	translation initiation factor 4E (eIF4E)	1	0.69	0.63	0.14	-0.5	-0.2	-0.52	-0.31	-0.82	-0.4	-0.28	-0.59	-0.52
PF3D7_0315200	circumsporozoite- and TRAP-related protein (CTRP)	1	0.85	1.91	0.88	2.43	0.16	1.49	0.67	2.56	0.45	0.46	0.53	1.84
PF3D7_0315300	conserved Plasmodium protein, unknown function	1	1.07	0.82	1.57	1.29	0.77	0.79	1.08	1.05	1.2	1.16	0.76	0.93
PF3D7_0315400	conserved Plasmodium protein, unknown function	1	0.01	-0.25	0.27	0.24	-0.28	-0.52	-0.1	-0.34	0.1	0.09	0.56	0.35
PF3D7_0315500	mitochondrial ribosomal protein L29/L47 precursor, putative	1	-0.02	0.82	0.05	1.06	-0.36	0.39	-0.1	1.03	-0.39	-0.11	-0.2	0.11
PF3D7_0315600	conserved Plasmodium protein, unknown function	1	0.7	2.29	0.56	2.48	-0.52	2.77	-0.17	2.76	-0.52	0.11	-0.28	1.33
PF3D7_0315700	conserved Plasmodium membrane protein, unknown function	1	1.12	1.16	0.99	0.27	1.03	0.77	0.61	0.43	0.75	0.73	1.33	0.77
PF3D7_0315800	zinc finger protein, putative	1	-0.33	-0.36	-0.57	-0.4	-0.58	-0.8	-0.5	-0.61	-0.4	-0.48	-0.41	-0.58
PF3D7_0315900	conserved Plasmodium protein, unknown function	1	0.02	1.66	0.23	2.45	-0.15	0.83	0.07	2.11	-0.07	-0.09	-0.12	0.41
PF3D7_0316000	conserved Plasmodium protein, unknown function	1	0.25	0.69	0.99	0.82	1.39	1.26	1.38	1.39	1.39	1.42	1.22	1.23
PF3D7_0316100	mitochondrial ribosomal protein L27 precursor, putative	1	1.07	0.96	0.96	1.02	1.59	1.54	1.92	2.06	2.04	1.99	1.77	1.58
PF3D7_0316200	conserved Plasmodium protein, unknown function	1	0.64	0.31	0.36	0.17	0.47	0.19	0.07	-0.07	0.68	0.64	0.5	0.12
PF3D7_0316300		1	0.15	0.24	0.79	0.31	0.29	0.19	0.38	0.19	0.33	0.21	0.42	0.36
PF3D7_0316300.2	inorganic pyrophosphatase, putative	1	-0.19	-0.79	-0.35	-0.74	-0.9	-1.31	-1.21	-1.36	-1.12	-1.12	-0.61	-1.21
PF3D7_0316400	conserved Plasmodium protein, unknown function	1	0.76	0.32	0.27	0.04	0.44	0.13	0.56	0.05	0.85	0.8	0.91	0.61
PF3D7_0316500	conserved Plasmodium protein, unknown function	1	0.63	-0.08	0.64	-0.05	-0.02	-0.58	0.05	-0.56	0.05	-0.03	0.83	0.17
PF3D7_0316600	formate-nitrite transporter, putative	1	-2.39	-2.44	-1.66	-2.42	-2.46	-2.23	-2.31	-2.03	-3.09	-2.62	-2.29	-2.5
PF3D7_0316700	HVA22/TB2/DP1 family protein, putative	1	-2	-1.93	-1.07	-1.52	-1.2	-1.43	-1.51	-1.55	-2.08	-1.84	-1.2	-1.39
PF3D7_0316800	40S ribosomal protein S15A, putative	1	0.04	-0.49	-0.49	-0.61	-0.98	-1.18	-1.46	-1.56	-0.77	-0.67	-0.57	-0.59
PF3D7_0316900	RING zinc finger protein, putative	1	-1.1	-0.69	-1.02	-1.07	-0.46	-0.52	-0.46	-0.02	-0.28	-0.2	-0.02	0.04
PF3D7_0317000	proteasome component C8, putative	1	-1.54	-1	-1.64	-1.44	-2.1	-1.88	-2.03	-1.42	-2.67	-2.63	-2.35	-2.17
PF3D7_0317100	conserved Plasmodium protein, unknown function	1	0.95	1.03	0.64	1.29	0.78	1.46	1.08	2.27	0.93	1.08	0.94	1.24
PF3D7_0317200	cdc2-related protein kinase 4 (CRK4)	1	-1.04	-0.73	-1.04	-0.69	-0.93	-0.55	-1.34	-1.06	-1.39	-1.3	-0.94	-0.83
PF3D7_0317300	conserved Plasmodium protein, unknown function	1	-0.2	-0.41	-0.37	-0.12	-0.17	-0.39	-0.34	-0.1	-0.05	-0.19	-0.12	-0.31
PF3D7_0317400	conserved Plasmodium protein, unknown function	1	1.24	1.02	0.94	0.59	0.99	0.92	0.84	0.74	1.29	1.29	1.87	1.44
PF3D7_0317500	kinesin-5, putative (KLP3)	1	-0.41	-0.58	-0.22	-0.27	-0.12	0.12	0.06	0.17	-0.14	-0.08	-0.31	-0.06
PF3D7_0317600	40S ribosomal protein S11, putative	1	-0.95	-1.13	-0.66	-1.04	-0.89	-1.13	-0.91	-0.94	-0.97	-0.92	-0.85	-0.91
PF3D7_0317700	CPSF (cleavage and polyadenylation specific factor), subunit A, putative	1	1.2	1.03	0.94	0.98	0.69	0.69	0.42	0.57	0.75	0.76	0.78	0.71
PF3D7_0317800	proteasome regulatory protein, putative	1	-0.63	-1.37	-0.28	-1.23	-1.08	-1.23	-1.02	-1.29	-1.04	-1.03	-0.68	-0.98
PF3D7_0317900	conserved Plasmodium protein, unknown function	1	-3.29	-3.32	-2.49	-2.92	-2.96	-3.28	-2.96	-3.05	-3.25	-3.39	-3.13	-3.13
PF3D7_0318000	conserved Plasmodium protein, unknown function	1	1.49	1.85	1.39	1.51	2.38	2.13	2.64	2.78	2.99	2.71	2.22	2.02
PF3D7_0318100	stomatin-like protein	1	-1.02	-0.21	-0.95	-0.21	-1.12	-0.63	-1.04	-0.5	-1.5	-1.26	-1.23	-0.82
PF3D7_0318200	DNA-directed RNA polymerase II, putative	1	-0.55	-0.7	-1.24	-1.33	-1.25	-1.22	-1.41	-1.66	-1.2	-1.19	-1.01	-1.25
PF3D7_0318300	conserved Plasmodium protein, unknown function	1	0.06	-0.01	-0.35	-0.25	-0.05	-0.22	-0.1	-0.18	-0.07	-0.06	0.01	-0.05
PF3D7_0318400	conserved Plasmodium protein, unknown function	1	1.5	1.26	1.46	1.18	1.45	1.49	1.85	1.39	1.99	1.88	1.77	1.73
PF3D7_0318500	conserved Plasmodium protein, unknown function	1	0.56	0.31	0.61	0.43	0.85	0.54	0.81	0.49	0.79	0.73	1.23	1.16
PF3D7_0318600	cleavage and polyadenylation specifity factor, putative	1	-0.04	-0.59	-0.43	-0.66	-0.53	-1.09	-0.4	-1.01	-0.93	-0.84	-0.93	-0.86
PF3D7_0318700	trophozoite stage antigen	1	-1.96	-1.53	-1.08	-0.94	0.03	-0.61	-0.96	-0.57	-1.71	-1.38	-1.05	-0.87
PF3D7_0318800	triosephophate isomerase, putative	1	0.05	1.67	-0.02	1.28	-0.3	0.92	0.02	1.61	-0.34	-0.28	-0.23	0.24
PF3D7_0318900	conserved protein, unknown function	1	-0.65	-0.29	-0.81	-0.02	-0.74	-0.3	-0.72	-0.13	-0.61	-0.47	-0.6	-0.22
PF3D7_0319000	P-type ATPase, putative (ATPase7)	1	-0.71	-0.32	-0.81	-0.34	-0.49	-0.23	-0.58	-0.19	-0.81	-0.64	-0.59	-0.14
PF3D7_0319100	ubiquitin-protein ligase, putative	1	0.3	0.28	0.55	0.21	1.04	0.97	1.21	1.12	1.25	1.2	1.22	1.04
PF3D7_0319200	endonuclease/exonuclease/phosphatase family protein, putative	1	0.24	-0.44	-0.08	-0.59	-0.25	-1.07	0.07	-1.11	0.33	0.2	0.16	-0.35
PF3D7_0319300	ubiquitin conjugating enzyme, putative	1	0.59	0.17	0.17	-0.18	-0.01	-0.29	0.26	-0.47	0.57	0.46	0.46	0.06
PF3D7_0319400	kinesin-8, putative	1	1.5	1.46	1.34	1.22	1.5	1.53	1.23	0.93	1.19	1.31	1.01	1.28
PF3D7_0319500	RNA binding protein, putative	1	0.53	0.45	0.28	0.18	0.04	-0.2	0.19	-0.32	0.33	0.21	0.37	0.3
PF3D7_0319600	elongation factor 1 (EF-1), putative	1	-1.7	-1.75	-1.55	-1.95	-1.91	-2.18	-1.89	-2.29	-2.04	-2.05	-1.78	-1.87
PF3D7_0319700	ABC transporter, putative	1	-0.74	-0.72	-0.87	-0.78	-0.76	-0.91	-0.96	-0.76	-0.77	-0.89	-0.3	-0.71
PF3D7_0319800	conserved Plasmodium protein, unknown function	1	1.95	1.67	2.08	2.07	1.25	1.55	1.42	1.31	2.03	2	2.54	2.43
PF3D7_0319900	conserved Plasmodium protein, unknown function	1	-0.09	-0.25	-0.3	-0.81	-0.02	-0.2	-0.02	-0.21	0.07	0.07	0.22	-0.04
PF3D7_0320000	conserved Plasmodium protein, unknown function	1	0.91	0.61	1.27	0.57	0.84	0.45	0.91	0.65	1.01	1.16	1.06	0.62
PF3D7_0320100	SNARE protein (SEC22)	1	-0.58	-0.33	-0.1	-0.08	-0.34	-0.41	-0.49	-0.1	-0.29	-0.42	-0.29	-0.3
PF3D7_0320200	CPW-WPC family protein	1	1.51	1.77	1.64	1.85	2.88	2.92	3.29	3.31	2.93	3.16	2.91	2.93
PF3D7_0320300	T-complex protein 1 epsilon subunit, putative	1	-0.91	-1.25	-0.84	-1.17	-1.31	-1.84	-1.29	-1.97	-1.31	-1.37	-1.1	-1.33
PF3D7_0320400	oocyst capsule protein (Cap380)	1	2.23	2.12	2.25	2.41	-0.54	0.73	0.84	1.52	0.06	0.14	3.06	2.46
PF3D7_0320500	conserved Plasmodium protein, unknown function	1	-0.44	-0.61	-0.12	-0.67	0.52	0.22	0.72	0.34	0.47	0.56	0.65	0.34
PF3D7_0320600	conserved Plasmodium protein, unknown function	1	0.85	0.38	1.33	0.42	1.36	0.86	1.38	0.89	1.39	1.41	0.76	0.47
PF3D7_0320700	signal peptidase complex subunit 2, putative (SPC2)	1	-0.14	-0.2	0.44	-0.53	0.47	0.13	0.47	0.16	0.21	0.46	0.57	0.2
PF3D7_0320800	ATP-dependent RNA helicase, putative (DOZI)	1	1.8	1.74	0.99	0.86	0.33	0.5	0.28	0.43	0	0.05	0.26	0.23
PF3D7_0320900	histone H2A variant, putative (H2A.Z)	1	-0.39	-0.81	-0.73	-1.02	-0.38	-0.41	-1.19	-1.19	-1.22	-1.24	-1.09	-1.09
PF3D7_0321000	conserved Plasmodium protein, unknown function	1	-0.14	-0.27	-0.43	-0.18	0.36	0.27	-0.29	-0.52	-0.64	-0.73	-0.48	-0.51
PF3D7_0321100	conserved Plasmodium protein, unknown function	1	-2.1	-1.77	-1.13	-0.77	-0.65	-0.51	-1.71	-0.81	-1.88	-1.66	-0.9	-0.45
PF3D7_0321200	N-acetylglucosamine-1-phosphate transferase, putative	1	-0.54	-0.07	-0.16	0.11	-0.27	-0.09	0.22	0.91	-0.08	-0.17	0.07	-0.19
PF3D7_0321300	conserved Plasmodium protein, unknown function	1	1.33	1.46	1.26	1.46	1.03	1.51	0.89	1.45	1.32	1.36	1.11	0.89
PF3D7_0321400	protein kinase, putative	1	-0.92	-0.47	0.12	-0.17	0.02	0.33	-0.64	0.45	-0.25	-0.51	-0.38	-0.32
PF3D7_0321500	peptidase, putative	1	-0.8	-0.49	-0.74	-0.75	0.2	0.18	0.64	0.76	0.09	0.06	-0.43	-0.42
PF3D7_0321600	ATP-dependent RNA helicase, putative	1	0.66	0.51	0.61	0.73	0.52	0.36	0.64	0.69	0.62	0.63	0.45	0.27
PF3D7_0321700	microtubule and actin binding protein, putative	1	0.33	-0.15	0.5	0.23	0.3	0.23	0.52	0.24	0.47	0.47	0.43	0.24
PF3D7_0321800	conserved Plasmodium protein, unknown function	1	-0.64	-0.66	-0.32	-0.4	-0.13	-0.36	0.09	-0.17	-0.18	-0.16	-0.43	-0.32
PF3D7_0321900	cyclic amine resistance locus protein (CARL)	1	-0.8	-0.8	-0.78	-0.81	-0.36	-0.53	0.02	-0.42	-0.57	-0.5	-0.89	-0.65
PF3D7_0322000	peptidyl-prolyl cis-trans isomerase (CYP19A)	1	-1.31	-1.67	-1.37	-2.01	-2.48	-2.43	-2.14	-2.29	-2.46	-2.12	-1.82	-1.87
PF3D7_0322100	RNA triphosphatase (Prt1)	1	-0.91	-1.18	-0.84	-0.93	-0.97	-1.12	-0.91	-0.81	-1	-1.13	-1.11	-0.93
PF3D7_0322200	conserved Plasmodium protein, unknown function	1	1.9	2.15	2.18	2.25	1.79	1.42	2	1.75	2.38	2.2	2.33	2.08
PF3D7_0322300	diacylglycerol O-acyltransferase (DGAT)	1	-0.98	-1.07	-1.01	-1.22	-0.78	-1.24	-0.91	-1.23	-1.15	-1.16	-1.07	-1.03
PF3D7_0322400	regulator of initiation factor 2 (eIF2)	1	-0.01	0.4	0.18	0.97	0.32	0.46	0.48	0.66	0.41	0.43	0.27	0.57
PF3D7_0322500	iron-sulfur cluster assembly accessory protein, putative	1	0.36	0.03	0.11	-0.02	0.37	0.08	0.41	0.08	0.81	0.89	0.81	0.83
PF3D7_0322600	conserved Plasmodium protein, unknown function	1	1.18	0.86	1.89	1.44	1.79	1.69	2.03	1.49	2.14	2.09	1.78	1.85
PF3D7_0322700	conserved Plasmodium protein, unknown function	1	-0.22	-0.62	-0.7	-0.76	-0.69	-1.07	-1.22	-1.32	-0.53	-0.57	-0.47	-0.74
PF3D7_0322800	conserved Plasmodium protein, unknown function	1	1.15	0.71	2.13	1.32	1.09	0.97	1.79	1.67	1.76	2.09	1.75	1.44
PF3D7_0322900	40S ribosomal protein S3A, putative	1	-0.57	-0.91	-0.78	-1.05	-1.59	-2.23	-1.89	-2.23	-1.92	-1.77	-1.65	-1.8
PF3D7_0323000	translation machinery-associated protein 7, putative (TMA7)	1	1.27	1.15	1.11	1.21	0.97	0.93	0.98	1.21	1.07	1.06	1.2	1.11
PF3D7_0323100	conserved Plasmodium protein, unknown function	1	0.78	0.7	0.36	0.32	0.25	0.42	0.22	0.39	0.66	0.76	0.56	0.71
PF3D7_0323200	conserved Plasmodium protein, unknown function	1	-0.71	-1.02	-0.42	-0.96	0.24	0	0.35	0.31	0.57	0.59	0.45	0.17
PF3D7_0323300	conserved protein, unknown function	1	1.07	1.08	1.05	1	1.76	1.7	2.19	2.24	1.96	1.87	1.6	1.43
PF3D7_0323400	Rh5 interacting protein (RIPR)	1	-1.76	-1.54	-1.43	-1.56	-0.47	-0.85	-0.92	-0.94	-1.18	-1.12	-1.03	-1.09
PF3D7_0323500	survival of motor neuron (SMN)-like protein	1	0.09	-0.07	0.23	0.36	-0.46	-0.56	-0.26	-0.32	-0.4	-0.45	-0.11	0.03
PF3D7_0323600	conserved Plasmodium protein, unknown function	1	0.53	-0.13	0.22	0.17	0.3	-0.22	0.45	-0.08	0.56	0.37	0.22	0.07
PF3D7_0323700	U4/U6.U5 tri-snRNP-associated protein 1, putative (SART1)	1	0.86	0.51	0.68	0.55	0.78	0.65	0.95	0.63	1.15	0.92	0.77	0.84
PF3D7_0323800	conserved Plasmodium protein, unknown function	1	1.67	1.51	1.25	1.14	1.54	1.47	1.11	0.86	1.43	1.43	0.9	0.65
PF3D7_0324100	Pfmc-2TM Maurer's cleft two transmembrane protein (MC-2TM)	1	-2.14	-2.54	-2.35	-2.09	-2.39	-2.4	-2.32	-1.89	-2.19	-2.09	-1.73	-1.79
PF3D7_0324400	rifin (RIF)	1				0.01	0.31	0.36	-0.09	0.05	0.42		1.31	1.05
PF3D7_0324500	rifin (RIF)	1	-0.2			0.15			-0.09	0.09				-0.38
PF3D7_0324600	stevor	1					0.01		-0.61		-0.21		-0.44	-0.32
PF3D7_0324800	rifin (RIF)	1	-0.16	-0.14		-0.09	0.43	0.28	0.78	0.96	1	0.97	1.38	0.9
PF3D7_0324900	erythrocyte membrane protein 1, PfEMP1 (VAR)	1	-0.32	-0.44	-0.08	-0.33	-0.39	-0.35	-0.31	-0.46	-0.1	-0.36	-0.52	-0.23
PF3D7_0400100	erythrocyte membrane protein 1, PfEMP1 (VAR)	1	-0.65	-0.62	-0.6	-0.44	-0.56	-0.33	-0.57	-0.45	-0.37	-0.6	-0.68	-0.4
PF3D7_0400300	rifin (RIF)	1	-0.74	-0.97	-0.13	-1.05	-1.03	-0.78	-0.88	-0.57	-0.66	-0.5	-0.24	-0.16
PF3D7_0400400	erythrocyte membrane protein 1, PfEMP1 (VAR)	1	-1.95	-2.17	-1.13	-1.62	-1.44	-1.32	-1.27	-1.61	-1.51	-1.74	-1.43	-1.26
PF3D7_0400500	rifin (RIF)	1	-0.29	-0.01	0.19	0.01	0.73	0.85	0.36	0.51	0.65	0.93	-0.13	0.34
PF3D7_0400700	rifin (RIF)	1	-0.16	-0.02	0.16	0.03	-0.03	0.04	0.22	0.06	0.48	0.25	0.29	0.53
PF3D7_0400800	stevor	1	0.24			-0.06	-0.15	-0.16	-0.04	-0.04	-0.28	-0.53	-0.06	-0.26
PF3D7_0400900	rifin (RIF)	1	-0.42			-0.53	-0.17	-0.31	-0.23	-0.51			-0.21	-0.18
PF3D7_0401000	rifin (RIF)	1				0.17								-0.19
PF3D7_0401200	rifin (RIF)	1	-4.16	-4.25	-3.07	-3.68	-3.57	-3.37	-3.7	-3.54	-4.45	-4.05	-2.95	-3.54
PF3D7_0401300	rifin (RIF)	1	-0.41	-0.63	-0.81	-0.38	-0.27	-0.35	-0.2	-0.3	-0.11	0.12	0.52	0.31
PF3D7_0401400	rifin (RIF)	1				0.04	-0.27	0.1	0.06	0.06		0.33	-0.13	-0.14
PF3D7_0401500	stevor, pseudogene	1				0.32	0.65	0.45						0.1
PF3D7_0401600		1	-1.92	-1.89	-1.07	-1.9	-1.54	-1.73	-2	-2.25	-1.6	-1.86	-1.39	-1.61
PF3D7_0401700	Plasmodium exported protein, unknown function, pseudogene	1	-2.51	-2.94	-1.77	-2.29	-1.76	-2.13	-2.07	-2.33	-2.08	-2.21	-1.32	-1.81
PF3D7_0401800	Plasmodium exported protein (PHISTb), unknown function (PfD80)	1	-2.61	-2.58	-2.33	-2.27	-1.96	-1.51	-2.27	-2.17	-2.44	-2.5	-2.12	-1.89
PF3D7_0401900	acyl-CoA synthetase (ACS6)	1	-0.51	-0.9	-0.11	-0.49	0.25	0.15	-0.4	-0.55	-0.47	-0.41	-0.02	-0.03
PF3D7_0402000	Plasmodium exported protein (PHISTa), unknown function	1	-4.27	-4.44	-4.22	-4.9	-3.62	-3.96	-4.3	-4.28	-4.9	-4.91	-3.46	-3.78
PF3D7_0402100	Plasmodium exported protein (PHISTb), unknown function	1	-4.82	-3.59	-4	-3.09	-0.62	-1.17	-3.24	-3.84	-4.75	-4.83	-3.96	-3.54
PF3D7_0402200	surface-associated interspersed protein 4.1 (SURFIN 4.1), pseudogene (SURF4.1)	1	-2.77	-2.69	-2.06	-1.9	-0.18	0.54	-1.97	-1.88	-2.49	-2.51	-1.98	-1.53
PF3D7_0402300	reticulocyte binding protein homologue 1,normocyte binding protein 1 (RH1)	1	-3.34	-2.83	-2.4	-1.7	-0.26	-0.52	-2.05	-2.11	-2.69	-2.7	-2.23	-1.97
PF3D7_0402400	Plasmodium exported protein, unknown function (GEXP18)	1	-0.86	-1.1	-0.94	-1.14	-0.95	-1.23	-1.21	-1.49	-1.08	-0.91	-0.89	-0.94
PF3D7_0402500	rifin, pseudogene (RIF)	1	1.36	1		0.76	0.13	0.33	0.07	0.94	0.63	0.6	0.8	0.43
PF3D7_0402600	stevor	1		0.1		-0.4	-0.53	-0.14	-0.71	-0.18	-0.32	-0.2	-0.26	-0.29
PF3D7_0402700	rifin, pseudogene (RIF)	1				0.26	0	0.38		-0.49	0.21	0.06	0.05	0.39
PF3D7_0402800	erythrocyte membrane protein 1 (PfEMP1), pseudogene	1	0.06	-0.15	0.28	-0.1	0.08	-0.08	0.14	-0.1	0.36	0.12	-0.26	-0.31
PF3D7_0402900	probable protein, unknown function	1	-1.55	-0.34	-1.42	0.17	-0.89	-0.45	-1.58	0.22	-1.84	-1.8	-2.13	-1.13
PF3D7_0403000	tRNA Asparagine	1	-0.07	-0.37	-0.37	-0.96	-0.85	-0.85	-1.87	-2.14	-1.21	-1.19	0.02	-0.46
PF3D7_0403100	regulator of chromosome condensation, putative	1	0.82	0.56	0.68	0.56	0.23	-0.42	0.22	-0.14	0.95	0.76	1.14	0.65
PF3D7_0403200	conserved Plasmodium protein, unknown function	1	1.28	0.8	1.02	0.66	0.75	0.64	0.8	0.38	1.3	1.03	1.15	0.86
PF3D7_0403300	conserved Plasmodium protein, unknown function	1	0.63	0.18	0.81	0.6	0.6	0.33	0.69	0.48	0.99	0.99	0.95	0.61
PF3D7_0403400	conserved Plasmodium protein, unknown function	1	0.16	-0.05	0.07	-0.15	-0.13	-0.21	-0.27	-0.34	-0.28	-0.31	-0.33	-0.42
PF3D7_0403500	ubiquitin specific protease, putative	1	0.21	0.05	0.44	0.45	0.21	0	0.39	0.43	0.6	0.48	1	0.58
PF3D7_0403600	conserved Plasmodium protein, unknown function	1	-0.56	-0.48	-0.44	-0.36	0.24	0.18	0.44	0.29	0.14	0.01	0.65	0.24
PF3D7_0403700	CGI-201 protein, short form	1	-0.26	-0.24	-0.21	-0.32	0.07	-0.02	-0.14	-0.4	-0.05	-0.16	-0.31	-0.02
PF3D7_0403800	alpha/beta hydrolase, putative	1	0.13	0.41	-0.21	-0.22	1.34	1.24	1.5	1.65	1.02	1.06	-0.59	-0.53
PF3D7_0403900	SET domain protein, putative (SET8)	1	1.31	0.9	1.08	1.14	1	1.14	1.16	0.96	1.06	1.12	1.16	1.37
PF3D7_0404000	conserved Plasmodium protein, unknown function	1	0.34	0.23	1.02	0.37	0.94	0.79	0.96	0.79	0.83	1.02	0.96	0.94
PF3D7_0404100	transcription factor with AP2 domain(s), putative (ApiAP2)	1	2.01	2.6	1.5	2.85	0.62	2.46	1.2	2.54	1.28	1.82	0.96	2.33
PF3D7_0404200	conserved Plasmodium protein, unknown function	1	2.1	0.95	1.64	1.1	0.68	0.8	0.92	1.16	0.82	0.97	1.86	1.47
PF3D7_0404300	conserved Plasmodium protein, unknown function	1	0.5	0.21	-0.02	0.43	0.68	0.67	0.83	0.81	0.9	0.92	1.02	1.03
PF3D7_0404400	6-cysteine protein (P36)	1	0.75	0.74	0.43	0.48	0.45	0.69	0.54	1.08	0.85	1.07	1.54	1.67
PF3D7_0404500	6-cysteine protein (P52)	1	1.21	1.26	0.82	1.24	-0.04	0.6	0.5	1.75	-0.18	0.15	0.2	0.74
PF3D7_0404600	conserved Plasmodium membrane protein, unknown function	1	0.9	1.04	0.53	0.79	0.47	0.86	0.57	0.86	0.74	0.83	0.35	0.65
PF3D7_0404700	dipeptidyl peptidase 3 (DPAP3)	1	-3.63	-3.98	-3.11	-3.18	-1.41	-1.86	-3.09	-2.77	-3.54	-3.68	-3.19	-3.04
PF3D7_0404800	conserved Plasmodium protein, unknown function	1	0.43	1.25	0.73	1.64	0.26	0.87	0.67	2.05	0.83	0.94	0.68	0.79
PF3D7_0404900	6-cysteine protein (P41)	1	-3.11	-3.26	-2.54	-3.24	-2.03	-2.58	-2.9	-2.95	-3.19	-2.99	-2.41	-2.33
PF3D7_0405000	ATP-dependent RNA helicase, putative	1	0.93	0.8	0.69	0.48	0.5	0.5	0.61	0.57	1.29	1.26	1.73	1.5
PF3D7_0405100	Sec24 subunit b (SEC24b)	1	-0.18	0	-0.46	-0.34	-0.49	-0.28	-0.6	-0.19	-0.62	-0.58	-0.6	-0.46
PF3D7_0405200	ag-1 blood stage membrane protein homologue (PfMAg-1)	1	-0.54	-0.6	-0.34	-0.24	0.08	0.09	-0.03	-0.24	0.01	-0.07	-0.02	0.29
PF3D7_0405300	sequestrin (LISP2)	1	0.55	0.91	0.23	1.03	0.41	0.9	0.59	2.02	0.97	0.99	0.81	1.08
PF3D7_0405400	pre-mRNA-processing-splicing factor 8, putative (PRPF8)	1	-0.4	-0.28	-0.77	-0.91	-1.02	-1.01	-1.11	-1.24	-1.08	-0.95	-0.84	-0.87
PF3D7_0405500	conserved Plasmodium protein, unknown function	1	1.74	1.15	0.78	0.72	1.36	1.19	1.84	1.68	2.19	2.07	1.62	1.48
PF3D7_0405600	conserved Plasmodium membrane protein, unknown function	1	-0.09	-0.17	-0.71	-1.03	-0.96	-1.31	-1.05	-1.39	-1.29	-1.23	-1.31	-1.37
PF3D7_0405700	lysine decarboxylase, putative	1	0.71	0.76	0.42	0.44	0.49	0.53	0.55	0.66	0.53	0.55	0.48	0.34
PF3D7_0405800	conserved Plasmodium protein, unknown function	1	0.16	-0.86	0.59	-0.4	-0.04	-0.57	-0.05	-0.6	-0.1	-0.3	1.27	0.35
PF3D7_0405900	apical sushi protein (ASP)	1	-1.22	-0.79	-0.75	-0.68	-0.26	-0.44	-0.76	-0.92	-1.03	-0.93	-0.89	-0.64
PF3D7_0406000	conserved Plasmodium protein, unknown function	1	-0.63	-1.2	-0.48	-1.03	-0.65	-1.15	-0.76	-1.33	-0.67	-0.86	-0.45	-1.14
PF3D7_0406100	vacuolar ATP synthase subunit b	1	-0.42	-0.64	-0.45	-0.73	-0.82	-1.13	-0.85	-1.17	-1.07	-1.14	-1.02	-1
PF3D7_0406200	sexual stage-specific protein precursor (Pfs16)	1	4.23	3.73	3.37	3.27	1.48	1.55	0.71	0.4	0.83	1	1.49	2.02
PF3D7_0406400	cytosolic glyoxalase II (cGloII)	1	-0.26	-0.59	-0.32	-0.97	-0.77	-0.98	-0.76	-0.9	-0.65	-0.65	-0.08	-0.56
PF3D7_0406500	conserved Plasmodium protein, unknown function	1	1.09	1.42	0.82	1.81	0.42	1.22	0.48	1.28	0.74	0.89	1.09	1.59
PF3D7_0406600	conserved Plasmodium protein, unknown function	1	1.72	1.52	1.38	1.55	1.29	1.25	1.4	1.35	1.57	1.6	1.46	1.47
PF3D7_0406700	conserved Plasmodium protein, unknown function	1	0.89	0.88	0.93	1.12	0.63	0.62	0.87	0.76	0.83	0.76	0.77	0.85
PF3D7_0406800	conserved Plasmodium protein, unknown function	1	1.18	0.6	0.93	-0.03	1	0.72	1.23	0.79	1.7	1.58	1.66	1.27
PF3D7_0406900	conserved Plasmodium protein, unknown function	1	1.79	1.72	1.78	2.02	2.44	2.31	2.67	2.52	2.95	2.9	2.93	2.68
PF3D7_0407000	conserved Plasmodium protein, unknown function	1	-0.04	0.76	0.3	1.58	1.39	1.84	2.11	3.06	1.53	1.68	1.07	1.27
PF3D7_0407100	methyltransferase, putative	1	0.53	0.87	0.24	0.73	1.02	1.27	0.99	1.18	0.85	0.83	0.12	0.34
PF3D7_0407200	peptidyl-tRNA hydrolase PTH2, putative	1	0.2	0.12	0.63	0.67	0.94	0.89	1.16	1.47	0.91	0.95	0.51	0.36
PF3D7_0407300	transcription factor, putative	1	2	1.55	1.13	1.51	0.59	1.16	1.25	1.64	2.01	1.77	1.8	1.9
PF3D7_0407400	conserved Plasmodium protein, unknown function	1	1.28	0.71	0.53	0.63	0.17	-0.12	0.19	-0.04	0.65	0.62	0.52	0.39
PF3D7_0407500	mitochondrial carrier protein, putative	1	1.51	1.07	0.9	0.38	0.64	0.19	0.58	0.17	1.11	1.21	1.43	0.96
PF3D7_0407600	conserved Plasmodium protein, unknown function	1	1.74	1.56	1.83	2.29	1.4	2.19	1.85	3.24	1.98	2.3	1.35	1.79
PF3D7_0407700	conserved Plasmodium protein, unknown function	1	0.16	0.15	0.19	0.31	0.19	0.32	0.03	0.35	0.19	0.24	0.31	0.66
PF3D7_0407800	conserved Plasmodium protein, unknown function	1	-0.52	-0.1	-0.13	0.41	0.97	1.17	1.14	1.59	0.81	0.83	0.55	0.76
PF3D7_0407900	AAA family ATPase, putative	1	-0.77	-0.86	-0.69	-0.5	-0.21	-0.72	-0.52	-0.48	-0.65	-0.61	-0.82	-0.87
PF3D7_0408000	conserved Plasmodium protein, unknown function	1	1.28	1.23	1.76	1.82	2.33	2.15	2.38	2.79	2.28	2.5	2.05	1.89
PF3D7_0408100	conserved Plasmodium protein, unknown function	1	1.22	0.64	0.62	0.21	0.75	0.53	0.53	-0.06	1.39	1.27	1.54	1.45
PF3D7_0408200	conserved Plasmodium protein, unknown function	1	1.86	1.38	2.28	1.77	1.66	1.67	2.02	1.3	2.22	2.02	2.21	1.85
PF3D7_0408300	zinc finger, RAN binding protein, putative	1	-0.56	-0.55	-0.26	-0.16	-0.55	-0.23	-0.41	-0.02	-0.62	-0.55	-0.87	-0.69
PF3D7_0408400	conserved Plasmodium protein, unknown function	1	1.22	0.73	1.2	0.94	1.21	0.72	1.41	0.74	1.55	1.53	1.63	1.22
PF3D7_0408500	flap endonuclease 1 (FEN1)	1	-0.52	-0.28	-0.12	0.21	0.16	0.37	0.51	0.64	0.19	0.25	0.05	0.17
PF3D7_0408600	sporozoite invasion-associated protein 1 (SIAP-1)	1	1.17	1.97	0.99	1.82	-0.13	1.62	0.43	2.12	0.07	0.24	-0.01	0.86
PF3D7_0408700	perforin like protein 1,sporozoite micronemal protein essential for cell traversal (SPECT2)	1	0.36	1.64	0.33	1.52	-0.42	0.73	0.28	1.92	0.12	-0.1	-0.28	0.35
PF3D7_0408800	conserved Plasmodium protein, unknown function	1	1.63	2.18	1.82	2.84	0.24	1.64	1.05	2.37	0.3	0.64	0.76	2.45
PF3D7_0408900		1	-1.4	-1.18	-0.96	-0.54	-1.5	-1.09	-1.19	-0.86	-1.37	-1.61	-0.98	-0.06
PF3D7_0409000	conserved Plasmodium protein, unknown function	1	0.48	0.76	0.72	1.12	0.26	0.06	0.5	0.58	-0.02	-0.02	-0.17	-0.01
PF3D7_0409100	U4/U6 small nuclear ribonucleoprotein PRP31, putative (PRPF31)	1	-0.74	-0.92	-0.55	-0.88	-0.72	-1.38	-0.39	-1.12	-0.94	-0.92	-0.79	-1.18
PF3D7_0409200	40S ribosomal processing protein, putative	1	0.59	0.54	0.76	0.6	1.31	1.1	1.68	1.46	1.15	1.28	0.86	0.67
PF3D7_0409300	conserved Plasmodium protein, unknown function	1	0.09	-0.3	-0.57	-0.55	-0.2	-0.77	-0.55	-0.81	0.06	0	0.15	-0.35
PF3D7_0409400	heat shock protein 40 (DnaJ)	1	0.37	-0.07	-0.05	-0.3	-0.3	-0.66	-0.13	-0.77	0.19	0.1	0.16	-0.18
PF3D7_0409500	conserved Plasmodium protein, unknown function	1	0.5	-0.11	0.09	-0.41	-0.4	-1.07	-0.74	-1.76	-0.54	-0.61	-0.2	-0.58
PF3D7_0409600	replication protein A1, large subunit (RPA1)	1	-0.07	-0.06	-0.2	-0.11	0.12	-0.09	0.25	0.11	0.33	0.29	0.32	0.14
PF3D7_0409700	peptide chain release factor 2, putative	1	1.74	1.63	1.56	1.71	1.8	1.73	2	2	2.42	2.45	2.55	2.13
PF3D7_0409800	zinc finger protein, putative	1	-0.72	-0.9	-1.08	-1.1	-0.95	-1.21	-1.37	-1.52	-1.12	-1.13	-1.05	-1.1
PF3D7_0409900	actin-like protein, putative (ALP5b)	1	1.01	0.95	0.9	0.98	0.46	0.49	0.27	0.34	0.62	0.57	0.33	0.46
PF3D7_0410000	conserved Plasmodium protein, unknown function	1	-1.4	-1.41	-1.33	-1.34	-0.96	-0.97	-1.52	-1.27	-2.34	-1.99	-1.61	-1.02
PF3D7_0410100	tRNA Serine	1	0.29	-0.13	0.09	-0.28	0.5	0.52	0.26	0.32	0.84	0.88	0.73	0.86
PF3D7_0410200	tRNA Isoleucine	1	-0.14	-0.39	-0.34	-0.61	-0.61	-0.67	-1.88	-1.72	-0.5	-0.49	0.31	-0.11
PF3D7_0410300	protein phosphatase, putative	1	-0.15	-0.38	0.04	0	-0.06	-0.48	-0.02	-0.39	0.09	0.04	0.35	-0.03
PF3D7_0410400	exosome complex component RRP4, putative (RRP4)	1	0.56	0.46	0.65	-0.26	0.04	-0.62	0.04	-0.22	0.37	0.37	0.35	-0.15
PF3D7_0410500	conserved Plasmodium protein, unknown function	1	1.95	1.63	1.97	2.45	1.98	2.06	2.52	2.71	2.65	2.44	2.59	2.58
PF3D7_0410600	conserved Plasmodium protein, unknown function	1	-0.54	-0.83	-0.42	-0.73	-0.62	-1.29	-0.7	-1.15	-0.9	-0.85	-0.95	-0.77
PF3D7_0410700	GTPase, putative	1	1.16	0.67	1.09	0.72	1.01	0.72	1.01	0.44	1.15	1.09	1.2	0.96
PF3D7_0410800	conserved Plasmodium protein, unknown function	1	0.1	-0.09	0	-0.08	0.35	0.19	0.03	-0.21	0.12	0.16	0.15	0.31
PF3D7_0410900	conserved Plasmodium protein, unknown function	1	0.97	0.56	0.8	0.62	0.37	0.39	0.45	0.04	0.8	0.66	0.74	0.57
PF3D7_0411000	conserved Plasmodium protein, unknown function	1	1.6	1.63	1.17	1.23	1.68	1.8	2.02	2.06	2.01	2.24	1.4	1.45
PF3D7_0411100	conserved Plasmodium protein, unknown function	1	-0.19	-0.42	-0.18	-0.02	0.46	0.42	0.65	0.64	0.57	0.58	0.65	0.49
PF3D7_0411200	conserved Plasmodium protein, unknown function	1	0.96	0.66	0.98	0.88	0.53	-0.11	0.76	0.06	1.11	0.99	0.74	0.37
PF3D7_0411300	conserved Plasmodium protein, unknown function	1	0.8	0.5	0.58	0.18	0.63	-0.08	0.95	0.05	1.05	0.89	0.88	0.4
PF3D7_0411400	DEAD box ATP-dependent RNA helicase, putative	1	-0.47	-0.59	-0.39	-0.54	-1.43	-1.07	-0.48	-0.19	-1.31	-1.21	-1.02	-0.91
PF3D7_0411500	tRNA Alanine	1	0.4	-0.01	-0.49	-0.66	-0.07	-0.18	0.4	0.78	0.81	0.49	0.67	0.06
PF3D7_0411600	tRNA Glutamic acid	1	2.18	1.47	2.03	1.65	1.49	1.31	1.91	1.55	1.76	1.61	2.96	2.15
PF3D7_0411700	conserved Plasmodium protein, unknown function	1	1.92	1.77	2.01	2.22	2.78	2.52	2.55	2.85	2.98	2.94	3.11	2.87
PF3D7_0411800	conserved Plasmodium protein, unknown function	1	0.58	0.46	0.69	0.68	0.49	0.56	0.45	0.29	0.7	0.73	0.64	0.67
PF3D7_0411900	DNA polymerase alpha	1	0.47	0.34	0.78	0.87	0.66	0.49	0.72	0.4	0.69	0.68	0.42	0.5
PF3D7_0412000	conserved Plasmodium protein, unknown function	1	0.3	0.37	-0.17	-0.07	-0.4	-0.49	-0.33	-0.55	-0.72	-0.56	-0.64	-0.35
PF3D7_0412100	mitochondrial ribosomal protein S12 precursor, putative	1	-1.88	-2	-1.72	-1.96	0.38	0.06	-1.43	-2.06	-2.07	-2.66	-2.14	-2.32
PF3D7_0412200	conserved Plasmodium protein, unknown function	1	0.04	-0.4	-0.4	-0.63	-0.45	-1.69	-0.86	-1.68	-0.07	-0.15	0.11	-1.16
PF3D7_0412300	phosphopantothenoylcysteine synthetase, putative	1	-0.56	-0.59	-0.45	-0.56	0.21	-0.28	0.64	-0.14	0.41	0.33	-0.12	-0.72
PF3D7_0412400	erythrocyte membrane protein 1, PfEMP1 (VAR)	1	-1.81	-2.37	-1.52	-1.92	-1.53	-1.62	-1.46	-1.92	-1.8	-1.8	-1.4	-1.49
PF3D7_0412700	erythrocyte membrane protein 1, PfEMP1 (VAR)	1	-2.87	-3.51	-2.75	-3.24	-2.51	-2.68	-2.55	-2.97	-2.93	-3.01	-2.42	-2.57
PF3D7_0413100	erythrocyte membrane protein 1, PfEMP1 (VAR)	1	-2.95	-3.4	-2.98	-3.64	-3	-3.13	-2.81	-2.94	-3.37	-3.28	-2.2	-2.32
PF3D7_0413200	rifin (RIF)	1	0.08	-0.09	0.52	0.05	-0.07	0.01	0.01	0.14	0.26	0.1	0.01	0.04
PF3D7_0413300	rifin (RIF)	1	0.04	0.26	0.89	-0.05	0.25	0.12	-0.14	-0.14	0.38		-0.22	-0.38
PF3D7_0413400	erythrocyte membrane protein 1 (PfEMP1), exon1, pseudogene (VAR pseudogene)	1	0.78	0.35	0.18	0.14	0.23	0.15	0.36	0.5	0.46	0.34	0.43	-0.02
PF3D7_0413500	phosphoglucomutase-2 (PGM2)	1	-0.64	-0.39	-0.49	-0.03	-0.56	-0.42	-0.62	-0.16	-0.74	-0.68	-0.55	-0.43
PF3D7_0413600	26S proteasome AAA-ATPase subunit RPT3, putative	1	-0.18	-0.31	-0.12	-0.62	-0.18	-0.53	-0.27	-0.51	-0.21	-0.21	0.04	-0.26
PF3D7_0413700	lysine decarboxylase-like protein, putative	1	-1.3	-1.1	-1.36	-1.55	-0.8	-1.2	-0.94	-1.39	-1.03	-1.04	-1.1	-1.2
PF3D7_0413800	apicoplast ribosomal protein L10 precursor, putative	1	0.93	0.65	0.66	0.7	1.67	1.32	1.68	1.14	1.68	1.84	1.27	1.13
PF3D7_0413900	ubiquitin carboxyl-terminal hydrolase 13, putative (USP13)	1	-0.15	0	0	0.57	0.3	0.5	0.62	1.09	0.34	0.36	-0.02	0.03
PF3D7_0414000	chromosome associated protein, putative	1	0.85	0.63	1.14	0.83	0.82	0.6	0.93	0.73	0.96	1.01	0.52	0.44
PF3D7_0414100	conserved Plasmodium membrane protein, unknown function	1	-0.39	-0.07	-0.47	-0.01	-0.52	-0.61	-0.22	-0.35	-0.58	-0.66	-1	-0.78
PF3D7_0414200		1	-0.7	-0.67	-0.62	-0.84	-0.31	-1	-0.72	-1.48	-0.65	-0.71	-0.56	-0.63
PF3D7_0414300	Rab5-interacting protein, putative	1	-2.22	-2.39	-1.44	-2	-1.35	-1.76	-1.1	-1.71	-1.5	-1.35	-1.25	-1.45
PF3D7_0414400	conserved Plasmodium protein, unknown function	1	0.71	1.62	0.51	1.63	0.23	0.73	0.66	1.72	0.69	0.55	0.55	0.68
PF3D7_0414500	RNA binding protein, putative	1	2.4	2.45	2.48	2.01	2.17	2.22	2.43	1.79	2.17	2.03	1.28	1.64
PF3D7_0414600	conserved protein, unknown function	1	0.05	-0.27	0.41	0.54	0.27	0.33	0.7	0.59	0.32	0.42	0.4	0.29
PF3D7_0414700	GTP binding protein, putative	1	-0.33	-0.55	-0.76	-1.03	-0.85	-1.31	-0.69	-1.05	-0.85	-0.86	-0.94	-1.27
PF3D7_0414800	conserved Plasmodium protein, unknown function	1	-3.1	-3.19	-2.96	-2.99	-1.65	-1.78	-2.58	-2.71	-3	-2.99	-2.79	-2.37
PF3D7_0414900	armadillo-domain containing rhoptry protein (ARO)	1	-4.05	-3.87	-2.96	-2.28	-1.22	-1.99	-2.73	-2.35	-3.26	-3.31	-2.82	-2.85
PF3D7_0415000	arsenical pump-driving ATPase, putative	1	-0.34	-0.14	-0.33	-0.06	0.02	-0.14	0.11	0.03	-0.36	-0.19	-0.78	-0.64
PF3D7_0415100	conserved Plasmodium protein, unknown function	1	-0.11	-0.21	-0.22	-0.09	0.39	0.19	0.53	0.2	0.38	0.35	-0.06	0
PF3D7_0415200	conserved Plasmodium protein, unknown function	1	-0.29	-0.26	0.57	0.43	0.83	0.77	1.14	0.78	1.01	1.02	0.7	0.77
PF3D7_0415300	cdc2-related protein kinase 3 (CRK3)	1	0.01	-0.28	-0.49	-0.63	0.18	-0.08	0.16	-0.55	0.31	0.31	-0.03	-0.11
PF3D7_0415400	nonclathrin coat protein zeta2-cop-related protein, putative	1	-0.12	-0.23	0.47	-0.3	-0.31	-0.83	-0.05	-0.64	-0.26	-0.13	-0.21	-0.41
PF3D7_0415500	nuclear cap-binding protein, putative	1	-1.6	-1.81	-1.08	-1.47	-1.65	-1.89	-1.58	-1.92	-1.75	-1.89	-1.61	-1.75
PF3D7_0415600	GTP:AMP phosphotransferase (GAK)	1	-0.24	-0.18	-0.04	-0.36	0.5	0.42	0.77	0.35	0.72	0.6	-0.16	-0.06
PF3D7_0415700	conserved Plasmodium protein, unknown function	1	-2.91	-1.51	-2.1	-0.87	-1.35	-0.69	-1.24	-0.15	-2.15	-1.81	-2.01	-1.18
PF3D7_0415800	RING zinc finger protein, putative	1	-1.52	-0.44	-0.7	0.43	0.72	1	1.07	2	0.63	0.82	0.24	0.61
PF3D7_0415900	60S ribosomal protein L15, putative	1	-0.95	-1.45	-0.98	-1.6	-1.84	-1.73	-1.6	-1.6	-1.86	-1.63	-1.39	-1.54
PF3D7_0416000	RNA binding protein, putative	1	1.01	0.38	0.44	0.1	0.4	0.26	0.5	0.37	0.66	0.71	0.93	0.69
PF3D7_0416100	glutamyl-tRNA(Gln) amidotransferase subunit A, putative	1	0.33	0.08	-0.14	-0.66	-0.12	-0.3	-0.16	-0.57	0.49	0.35	0.56	0.29
PF3D7_0416200	conserved protein, unknown function	1	0.47	0.02	0.6	0.33	0.54	0.45	0.69	0.34	0.59	0.48	0.88	0.44
PF3D7_0416300	DNA helicase MCM9, putative (MCM9)	1	0.02	0.27	0.7	0.99	1.18	1.29	1.29	1.27	1.13	1.16	1.97	1.98
PF3D7_0416400	histone acetyltransferase, putative (HAT1)	1	-0.45	-0.68	-0.3	-0.32	-0.43	-0.53	-0.77	-0.9	-0.54	-0.66	0.27	0.31
PF3D7_0416500	repressor of RNA polymerase III transcription MAF1, putative	1	1.39	1.33	1.57	1.76	0.8	1.08	0.91	1.16	1	0.49	1.16	1.08
PF3D7_0416600	prohibitin-like protein, putative	1	0.11	0.52	-0.01	-0.02	-0.67	-0.31	-0.71	-0.09	-0.62	-0.43	-0.63	-0.39
PF3D7_0416700	CDGSH iron-sulfur domain-containing protein, putative	1	-0.27	-0.5	-0.57	-0.77	0.35	0.19	0.43	0.56	0.5	0.57	0.07	-0.08
PF3D7_0416800	small GTP-binding protein sar1 (SAR1)	1	-1.17	-0.99	-0.54	-0.86	-0.48	-0.59	-0.49	-0.48	-0.89	-0.74	-0.91	-0.79
PF3D7_0416900	conserved Plasmodium protein, unknown function	1	0.25	-0.52	-0.15	-0.51	-0.32	-0.96	-0.4	-1.15	0.02	-0.09	-0.07	-0.61
PF3D7_0417000	conserved Plasmodium protein, unknown function	1	2.81	3.18	2.6	3.26	2.56	3.11	2.56	3.43	2.53	2.64	3.17	3.23
PF3D7_0417100	mRNA-binding protein PUF2 (PUF2)	1	1.98	1.99	2.09	2.3	1.78	2.05	2.51	2.83	1.98	2.02	1.51	1.64
PF3D7_0417200	bifunctional dihydrofolate reductase-thymidylate synthase (DHFR-TS)	1	-0.07	-0.67	0.7	-0.01	-0.49	-0.39	-0.23	0.14	-0.61	-0.46	-0.3	-0.61
PF3D7_0417300	LETM1-like protein, putative	1	0.3	0.16	0.12	-0.2	-0.05	-0.22	-0.22	-0.44	0.66	0.54	0.8	0.74
PF3D7_0417400	conserved Plasmodium protein, unknown function	1	0.22	0.05	-0.1	-0.08	-0.26	-0.3	-0.49	-0.46	-0.12	-0.16	-0.02	-0.16
PF3D7_0417500	memo-like protein	1	-0.55	-1.38	-1.09	-1.58	-1.25	-1.62	-1.41	-1.85	-1.71	-1.75	-1.32	-1.59
PF3D7_0417600	conserved Plasmodium protein, unknown function	1	1.5	1.15	1.92	1.49	2.32	2.12	2.96	2.07	2.94	2.92	2.71	2.42
PF3D7_0417700	conserved Plasmodium protein, unknown function	1	1.72	1.32	1.8	1.75	1.65	1.53	1.95	1.52	1.86	1.79	1.53	1.47
PF3D7_0417800	cdc2-related protein kinase 1 (CRK1)	1	0.41	0.11	0.5	0.07	0.52	0.04	1.02	0.19	0.59	0.7	0.4	0.16
PF3D7_0417900	conserved Plasmodium protein, unknown function	1	1.74	1.44	1.92	2.05	1.93	1.71	2.26	1.88	2.32	2.4	1.97	1.83
PF3D7_0418000	conserved Plasmodium protein, unknown function	1	1.86	1.44	1.9	1.71	1.91	1.89	2.13	1.92	2.16	2.16	1.77	1.6
PF3D7_0418100	conserved Plasmodium protein, unknown function	1	0.15	0.23	-0.07	0.32	-0.15	0	0.14	-0.05	0	0.03	-0.2	0.01
PF3D7_0418200	golgi organization and biogenesis factor, putative	1	-1.37	-1	-1.05	-1.04	-1.43	-1.31	-1.09	-0.99	-1.77	-1.68	-1.61	-1.55
PF3D7_0418300	conserved Plasmodium protein, unknown function	1	0.8	0.11	0.11	-0.26	0.01	0.1	-0.78	-0.62	0.05	0.06	0.73	0.49
PF3D7_0418400	conserved Plasmodium protein, unknown function	1	-0.07	-0.26	-0.05	0.24	-0.42	-0.3	-0.21	0.51	-0.28	-0.13	-0.17	-0.26
PF3D7_0418500	Bet3 transport protein, putative (BET3p)	1	-1.01	-0.85	-0.61	-0.81	-0.36	-0.51	-0.31	-0.3	-0.38	-0.18	-0.19	-0.37
PF3D7_0418600	regulator of chromosome condensation, putative	1	-1.81	-0.43	-1.49	0.42	-0.36	-0.02	-1.62	0.8	-1.8	-1.57	-1.16	-0.59
PF3D7_0418700	RNA-binding protein NOB1, putative	1	-0.32	-0.42	-0.11	-0.19	-0.39	-0.6	-0.32	-0.4	-0.21	-0.31	0.3	-0.19
PF3D7_0418800	conserved Plasmodium protein, unknown function	1	1.47	2.09	1.99	1.63	2.66	2.39	2.68	2.9	2.44	2.45	2.37	2.11
PF3D7_0418900	conserved Plasmodium protein, unknown function	1	1.1	0.91	0.96	0.73	0.76	0.54	0.95	0.71	0.54	0.66	1.14	1.18
PF3D7_0419000	conserved Plasmodium protein, unknown function	1	1.53	0.8	1.55	1.1	1.32	1.06	1.53	0.85	1.8	1.7	1.9	1.49
PF3D7_0419100	conserved Plasmodium protein, unknown function	1	-0.07	-0.41	0.18	0.07	0.21	0.23	0.37	0.28	0.27	0.19	0.24	0.5
PF3D7_0419200	CGI-141 protein homolog, putative	1	-0.34	-0.62	-0.66	-0.71	-0.29	-0.59	-0.47	-0.53	-0.71	-0.68	-0.16	-0.4
PF3D7_0419300	conserved Plasmodium protein, unknown function	1	-0.69	-0.51	-0.45	-0.34	-0.42	-0.46	-0.35	-0.49	-0.9	-0.91	-0.81	-0.7
PF3D7_0419400	conserved Plasmodium protein, unknown function	1	-0.71	-0.47	-0.87	-0.55	-0.68	-0.66	-0.81	-0.49	-1.18	-1.09	-1.25	-1.1
PF3D7_0419500	conserved Plasmodium membrane protein, unknown function	1	0.33	0.6	0.18	0.75	0.27	0.5	0.14	0.59	-0.06	0.03	0.27	0.35
PF3D7_0419600	ran binding protein 1, putative	1	-0.63	-0.75	-0.82	-0.75	-1.19	-1.19	-1.46	-1.43	-1.42	-1.55	-1.45	-1.23
PF3D7_0419700	apical merozoite protein (Pf34)	1	-0.95	-1.13	-0.63	-0.73	0.71	0.51	-0.35	-1	-0.73	-1.15	-0.94	-1.15
PF3D7_0419800	60S ribosomal protein L7ae/L30e, putative	1	1.05	0.37	0.88	0.6	0.97	0.56	0.85	0.3	1.11	1.23	1.23	1.08
PF3D7_0419900	phosphatidylinositol 4-kinase, putative	1	-0.89	-0.88	-1.23	-1.05	-0.56	-0.61	-1.06	-0.94	-0.93	-0.93	-1.05	-1.02
PF3D7_0420000	zinc finger protein, putative	1	-0.09	-0.1	-0.24	-0.08	-0.28	-0.27	-0.77	-0.58	-0.31	-0.43	-0.16	-0.25
PF3D7_0420100	RIO-like serine/threonine kinase (RIO2)	1	0.1	-0.03	0.13	-0.21	-0.27	-0.41	-0.4	-0.49	0.15	0.12	0.22	0.03
PF3D7_0420200	holo-(acyl-carrier protein) synthase, putative	1	1.21	1.19	1.47	1.23	2.69	2.42	2.93	2.65	2.95	3.06	2.73	2.48
PF3D7_0420300	transcription factor with AP2 domain(s) (ApiAP2)	1	-0.89	-0.9	-1.07	-1.03	-0.5	-0.15	-1.25	-0.88	-1.05	-0.96	-0.48	-0.24
PF3D7_0420400	ribosome recycling factor, putative	1	0.1	0.04	0.1	0.15	0.67	0.57	0.65	0.82	1.3	1.26	1.42	1.09
PF3D7_0420500	conserved Plasmodium protein, unknown function	1	1.54	1.22	1.71	1.45	2.21	1.9	2.17	2.12	2.2	2.36	2	1.9
PF3D7_0420700	erythrocyte membrane protein 1, PfEMP1 (VAR)	1	-3.68	-4.52	-3.55	-4.12	-3.2	-3.51	-3.55	-3.8	-3.85	-3.59	-3.1	-3.48
PF3D7_0421100	erythrocyte membrane protein 1, PfEMP1 (VAR)	1	1.05	0.69	0.31	0.18	0.25	0.15	0.1	-0.14	0.18	0.08	0.15	0.21
PF3D7_0421300	erythrocyte membrane protein 1, PfEMP1 (VAR)	1	1.19	0.87	0.63	0.43	1.01	0.87	1.11	0.77	1.07	0.97	0.87	0.62
PF3D7_0421500	rifin, pseudogene	1	1.36	0.78	0.49	0.38	1.42	1.3	2.12	2.12	2.11	2.03	1.98	1.54
PF3D7_0421600	erythrocyte membrane protein 1 (PfEMP1)-like pseudogene (VAR pseudogene)	1	-2.31	-0.87	-2.42	-0.6	-0.28	-0.73	-0.27	-0.83	-2.5	-2.49	-0.93	-0.98
PF3D7_0421700	conserved Plasmodium protein, unknown function	1	2.34	1.93	2.54	2.43	2.28	2.05	2.17	1.98	2.51	2.54	1.97	1.97
PF3D7_0421800	conserved Plasmodium protein, unknown function	1	1.97	1.1	2.08	1.54	2.35	1.8	2.62	2.32	2.74	2.66	2.67	2.43
PF3D7_0421900	conserved Plasmodium protein, unknown function	1	1.93	1.71	1.83	1.95	3.12	2.93	2.8	3.09	3.24	3.59	2.98	2.8
PF3D7_0422000	steroid dehydrogenase, putative	1	0.91	1.2	0.86	0.63	1.05	0.99	1.19	1.32	0.7	0.71	0.83	0.85
PF3D7_0422100	transmembrane emp24 domain-containing protein, putative	1	-0.54	-0.89	-0.4	-0.95	-0.63	-1.5	-0.78	-1.57	-0.72	-0.73	-0.84	-1.07
PF3D7_0422200	erythrocyte membrane-associated antigen	1	1.32	0.9	1.01	0.78	0.56	0.47	0.29	0.24	0.67	0.75	0.51	0.55
PF3D7_0422300	alpha tubulin 2	1	3.46	2.93	2.52	2.13	1.46	1.38	1.55	1.56	1.39	1.46	1.97	1.58
PF3D7_0422400	40S ribosomal protein S19, putative	1	-1.65	-1.84	-1.51	-1.85	-1.85	-2.15	-2.12	-2.33	-1.85	-1.75	-1.44	-1.82
PF3D7_0422500	pre-mRNA-splicing helicase BRR2, putative (BRR2)	1	-0.14	-0.05	-0.26	-0.04	-0.32	-0.27	-0.3	-0.13	-0.26	-0.34	-0.25	-0.43
PF3D7_0422600	conserved Plasmodium protein, unknown function	1	0.74	0.34	0.54	-0.33	0.04	-0.48	-0.02	-1	0.42	0.51	0.61	0.35
PF3D7_0422700	eukaryotic initiation factor, putative	1	-0.44	-0.4	-0.67	-0.9	-0.82	-1.03	-0.83	-1.11	-0.85	-0.88	-0.85	-0.85
PF3D7_0422800	serpentine receptor, putative (SR12)	1	0.27	0	0.32	-0.2	0.36	-0.08	0.45	0.04	0.53	0.47	1.12	0.54
PF3D7_0422900	conserved Plasmodium protein, unknown function	1	1.12	0.51	1.46	1.15	1.06	0.86	1.41	1.19	1.39	1.46	2.3	1.76
PF3D7_0423000	conserved Plasmodium protein, unknown function	1	1.43	0.92	1.83	0.71	1.75	1.44	2.01	1.52	2.08	2.14	2.23	1.65
PF3D7_0423100	clathrin assembly protein, putative	1	0.5	0.01	0.69	0.27	0.27	0.12	0.49	0.33	0.5	0.59	0.62	0.38
PF3D7_0423200	BSD domain, putative	1	-0.3	-0.63	0.51	-0.1	0.45	0.21	0.86	0.61	0.73	0.76	0.88	0.44
PF3D7_0423300	conserved Plasmodium protein, unknown function	1	0.55	0.78	1.38	1.12	1.96	1.95	2.4	2.34	2.01	2.11	1.67	1.78
PF3D7_0423400	asparagine-rich protein (AARP)	1	-1.28	-1.53	-0.73	-0.87	-0.07	-0.44	-0.49	-0.42	-0.74	-0.69	-0.45	-0.54
PF3D7_0423500	glideosome associated protein with multiple membrane spans 2 (GAPM2)	1	-0.69	-0.71	-0.95	-0.86	-1.13	-1.02	-1.32	-1.1	-1.58	-1.55	-1.08	-1.34
PF3D7_0423600	conserved Plasmodium protein, unknown function	1	-0.14	-0.3	-0.18	-0.07	-0.24	-0.34	-0.22	-0.09	-0.08	-0.17	0.06	-0.04
PF3D7_0423700	early transcribed membrane protein 4 (ETRAMP4)	1	-1.12	-1.08	-2.45	-2	-2.44	-1.95	-3.49	-2.43	-3.86	-3.86	-3.62	-3.57
PF3D7_0423800	cysteine-rich protective antigen (CyRPA)	1	-3.09	-1.54	-2.77	-1	-1.53	-0.57	-2.46	0.15	-2.97	-2.45	-2.32	-1.38
PF3D7_0423900	probable protein, unknown function	1	-1.73	-1.61	-1.91	-0.89	-0.34	-0.58	-1.6	-0.71	-1.88	-1.74	-1.15	-1.1
PF3D7_0424000	Plasmodium exported protein (PHISTc), unknown function	1	-3.94	-4.16	-3.18	-3.21	-3.14	-3.05	-3.44	-2.89	-4.18	-4.07	-3.02	-2.47
PF3D7_0424100	reticulocyte binding protein homologue 5 (RH5)	1	-1.88	-1.28	-1.53	-0.54	-0.45	-0.33	-1.88	-0.73	-1.82	-1.42	-1.47	-0.88
PF3D7_0424200	reticulocyte binding protein homologue 4 (RH4)	1	-3.22	-2.4	-2.26	-2.02	-0.22	-0.79	-2.54	-2.41	-2.73	-2.63	-2.61	-2.73
PF3D7_0424300	erythrocyte binding antigen-165, pseudogene (EBA165)	1	-3.31	-2.74	-2.19	-1.94	-0.31	-0.66	-2.57	-1.8	-2.36	-2.99	-2.87	-2.09
PF3D7_0424400	surface-associated interspersed protein 4.2 (SURFIN 4.2) (SURF4.2)	1	-0.4	0.91	-0.52	1.4	-0.11	1.22	-0.33	2.35	-0.18	-0.17	-0.18	1.03
PF3D7_0424500	serine/threonine protein kinase, FIKK family (FIKK4.1)	1	-3.29	-1.7	-2.75	-0.91	-1.34	-1.19	-2.97	-0.7	-3.21	-3.24	-2.16	-1.99
PF3D7_0424600	Plasmodium exported protein (PHISTb), unknown function	1	-4.8	-4.63	-3.78	-3.79	-0.43	-0.88	-2.67	-3.46	-4.31	-4.46	-3.72	-3.74
PF3D7_0424700	serine/threonine protein kinase, FIKK family (FIKK4.2)	1	-3.53	-3.76	-3.02	-4.19	-2.86	-2.43	-3.37	-3.51	-3.83	-3.63	-2.82	-2.88
PF3D7_0424800	Plasmodium exported protein (PHISTb), unknown function	1	-2.6	-3.05	-1.47	-1.44	-1	-1.09	-1.53	-1.65	-1.6	-1.69	-1.34	-1.21
PF3D7_0424900	Plasmodium exported protein (PHISTa), unknown function	1	-3.3	-3.77	-2.83	-3.65	-2.07	-1.84	-2.54	-3.58	-3.56	-3.84	-2.43	-2.3
PF3D7_0425000	Plasmodium exported protein, unknown function, pseudogene	1				-0.18	-0.64	0.45	-0.65	-0.76	-0.55		-0.26	0.33
PF3D7_0425100	Plasmodium exported protein (hyp6), unknown function	1	-3.86	-4.33	-2.5	-3.1	-2.32	-2.46	-2.99	-3.07	-3.56	-3.19	-2.84	-2.75
PF3D7_0425200	Plasmodium exported protein (hyp15), unknown function	1	-3.18	-3.58	-1.89	-2.33	-1.66	-1.91	-2.16	-2.49	-2.61	-2.52	-2.25	-2.36
PF3D7_0425300	Plasmodium exported protein (PHISTa), unknown function, pseudogene	1	0.31	0.13	-0.01	0	-0.22	-0.35	-0.23	-0.34	0.4	-0.07	0.5	0.22
PF3D7_0425400	Plasmodium exported protein (PHISTa), unknown function	1	-1.1					-0.93	-1.18			-0.68	-0.24	-0.39
PF3D7_0425500	stevor	1	-0.37			-0.47	-0.28	-0.38	-0.38	-0.79			-0.81	-0.83
PF3D7_0425700	rifin (RIF)	1											-0.64	-0.66
PF3D7_0425800	erythrocyte membrane protein 1, PfEMP1 (VAR)	1	-1.32	-1.31	-0.62	-1.14	-0.95	-1	-1.08	-1.11	-0.93	-1.06	-1.06	-0.92
PF3D7_0425900	rifin (RIF)	1	-0.1	-0.63	-1.27	-1.02	-0.17	-0.55	-0.17	-0.28	-0.36	-0.35	0.1	-0.53
PF3D7_0426000	erythrocyte membrane protein 1, PfEMP1 (VAR)	1	0.35	0.24	0.18	0.18	0.11	0.15	0.15	0.26	0.47	0.3	0.09	0.28
PF3D7_0500100	erythrocyte membrane protein 1, PfEMP1 (VAR)	1	0.15	0.16	0.25	-0.03	0.25	0.25	0.36	0.2	0.54	0.27	0.22	0.32
PF3D7_0500300	rifin, pseudogene (RIF)	1	0.77	0.73	0.45	0.09	0.36	0.4	0.66	0.61	0.36	0.82	0.09	0.44
PF3D7_0500400	rifin (RIF)	1	-1.89	-2.13	-1.66	-2.34	-1.74	-1.48	-1.83	-1.91	-2.06	-2.09	-1.71	-1.57
PF3D7_0500500	rifin (RIF)	1				-0.15	-0.06	0.2	0.1	-0.21	-0.19	-0.22	-0.15	-0.19
PF3D7_0500600	stevor, pseudogene	1	-0.54	-0.28	-0.39	-0.43	-0.51	-0.35	-0.35	-0.29	-0.75	-0.87	-0.33	-0.62
PF3D7_0500700	rifin, pseudogene	1	-0.09	0.92	0.23	0.36	0.34	0.31	0.32	0.32	0.55	0.4	-0.29	0.02
PF3D7_0500800	mature parasite-infected erythrocyte surface antigen,erythrocyte membrane protein 2 (MESA)	1	-3.49	-3.57	-2.79	-3.18	-2.66	-2.66	-3.3	-3.33	-3.81	-3.75	-3.2	-3.4
PF3D7_0500900	serine/threonine protein kinase, FIKK family (FIKK5)	1	-1.65	-1.18	-1.25	-0.43	-1.19	-0.49	-1.44	-1.13	-1.71	-1.56	-1.34	-1.16
PF3D7_0501000	Plasmodium exported protein, unknown function	1	-3.67	-3.66	-3.04	-3.55	-3.5	-3.62	-3.71	-3.6	-4.08	-3.89	-3.57	-3.72
PF3D7_0501100		1	-3.16	-1.66	-2.51	-1.32	-0.82	-0.8	-2.6	-1.87	-2.8	-2.69	-2.32	-1.97
PF3D7_0501200	parasite-infected erythrocyte surface protein (PIESP2)	1	-4.25	-4	-3.58	-3.68	-3.74	-3.77	-4.15	-4.07	-4.67	-4.62	-4.12	-4.05
PF3D7_0501300	skeleton-binding protein 1 (SBP1)	1	-3.98	-3.7	-3.19	-3.75	-3.64	-3.41	-3.63	-3.59	-4.38	-4.01	-3.54	-3.64
PF3D7_0501400	interspersed repeat antigen (FIRA)	1	-3.75	-3.19	-3.54	-2.79	-2.68	-1.61	-3.43	-2.69	-3.74	-3.86	-3.2	-2.8
PF3D7_0501500	rhoptry-associated protein 3 (RAP3)	1	-4.96	-3.88	-4.51	-3.81	-2.29	-2.63	-4.08	-2.7	-4.87	-4.7	-4.07	-3.6
PF3D7_0501600	rhoptry-associated protein 2 (RAP2)	1	-4.93	-4.45	-4.46	-3.48	-1.7	-1.96	-4.25	-2.3	-5.16	-5.08	-4.44	-4.52
PF3D7_0501700	anaphase promoting complex subunit, putative	1	1.88	1.59	1.45	1.22	1.46	1.58	1.65	1.34	1.68	1.63	1.18	1.3
PF3D7_0501800	chromosome assembly factor 1 (CAF1)	1	-0.01	0	0.04	0.16	-0.18	-0.06	-0.2	-0.21	-0.04	-0.07	-0.01	0.09
PF3D7_0501900	conserved protein, unknown function	1	0.46	0.4	0.45	0.42	0.2	-0.2	0.3	0.13	0.45	0.47	0.14	0.06
PF3D7_0502000	conserved Plasmodium protein, unknown function	1	-1.01	-0.98	-1.09	-0.96	-1.07	-1.23	-0.95	-1.09	-1.32	-1.2	-1.43	-1.26
PF3D7_0502100	HCNGP-like protein	1	0.41	0.28	0.4	0.36	0.09	0	0.04	0.51	0.71	0.31	0.37	0.28
PF3D7_0502200	conserved Plasmodium membrane protein, unknown function	1	-0.25	-0.08	-0.1	-0.11	0.18	0.17	0.38	0.16	0.28	0.14	0.06	-0.01
PF3D7_0502300	conserved Plasmodium protein, unknown function	1	2.22	2.39	2.22	2.31	3	2.98	3.42	3.55	3.14	3.2	2.72	2.65
PF3D7_0502400	ring-stage membrane protein 1,merozoite surface protein 8 (MSP8)	1	0.71	0.73	0.55	0.63	-0.8	-0.18	-1.03	0.21	-1.1	-1.21	-0.91	-0.7
PF3D7_0502500	conserved Plasmodium protein, unknown function	1	2.76	1.46	1.74	1.04	0.49	0.31	0.49	0.26	1.35	1.13	1.3	0.43
PF3D7_0502600	conserved Plasmodium protein, unknown function	1	0.96	1.01	1.23	1.07	1.07	1.12	1.57	1.23	1.45	1.36	1.29	1.31
PF3D7_0502700	conserved Plasmodium protein, unknown function	1	0	-0.23	-0.44	-0.23	-0.31	-0.56	-0.3	-0.49	-0.22	-0.23	-0.11	-0.17
PF3D7_0502800	DnaJ protein, putative	1	-0.13	-0.2	0.04	0.2	0.32	0.23	0.51	0.53	0.31	0.35	0.17	0.11
PF3D7_0502900	mitochondrial inner membrane TIM10 associated protein, putative	1	0.18	0.09	0.05	0.01	0.55	0.39	0.73	0.71	0.61	0.79	0.46	0.24
PF3D7_0503000	50S ribosomal protein L28, apicoplast, putative	1	1.23	1.05	1.43	1.48	1.96	1.87	2.15	2.16	2.07	2.08	1.73	1.85
PF3D7_0503100	4-diphosphocytidyl-2c-methyl-D-erythritol kinase (CMK), putative	1	-1.99	-1.99	-1.36	-1.43	-0.85	-1.08	-0.96	-1.09	-1.27	-1.18	-0.98	-0.97
PF3D7_0503200	conserved Plasmodium protein, unknown function	1	0.5	0.72	1.12	1.19	1.92	1.95	2.36	2.25	2.02	2.13	1.72	1.7
PF3D7_0503300	Ser/Arg-rich splicing factor, putative	1	0.14	-0.55	-0.08	-0.72	-0.31	-0.79	-0.43	-0.93	0.12	-0.06	0.1	-0.28
PF3D7_0503400	actin-depolymerizing factor 1 (ADF1)	1	-1.31	-1.17	-1.04	-1.42	-1.15	-1.17	-1.64	-1.75	-1.82	-1.63	-1.51	-1.52
PF3D7_0503500	protein kinase, putative	1	0.06	0.75	-0.17	0.22	0.5	0.82	1.09	1.5	0.78	0.97	0.01	0.56
PF3D7_0503600	myosin B (MyoB)	1	-2.32	-0.94	-2.12	-0.85	-0.57	-0.44	-1.78	-0.31	-1.77	-1.47	-1.3	-0.48
PF3D7_0503800	60S ribosomal protein L31, putative	1	-1.36	-1.6	-1.38	-2.13	-1.63	-2.23	-1.92	-2.41	-1.41	-1.4	-1.13	-1.42
PF3D7_0503900	conserved Plasmodium protein, unknown function	1	-1.58	0.12	-1.31	0.84	-1.96	-1.14	-2.06	0.17	-2.39	-2.21	-1.73	-1.36
PF3D7_0504000	cation transporting P-ATPase (ATPase3)	1	-2.76	-1.51	-2.41	-1.28	-2.23	-1.73	-2.44	-1.45	-2.8	-2.8	-2.37	-2.01
PF3D7_0504100	AN1-like zinc finger family protein	1	0.18	0.44	0.32	0.21	0.96	0.81	1.4	1.32	0.96	0.96	0.92	0.83
PF3D7_0504200	ATP-dependent helicase, putative	1	-0.57	-0.66	-0.89	-0.85	-0.64	-0.92	-0.61	-0.94	-0.88	-0.8	-0.66	-0.82
PF3D7_0504300	conserved Plasmodium protein, unknown function	1	0.03	0.51	0	0.68	-0.14	-0.12	-0.09	0.25	0.24	0.37	-0.11	0.1
PF3D7_0504400	ATP-dependent helicase, putative	1	-0.27	0.06	-0.53	-0.33	-0.82	-0.74	-0.51	-0.55	-1.08	-1.05	-1.43	-1.03
PF3D7_0504500	conserved Plasmodium protein, unknown function	1	2.5	2.77	2.57	2.98	3.08	2.98	3.33	3.48	2.79	3.13	2.71	2.82
PF3D7_0504600	3-methyl-2-oxobutanoate dehydrogenase (lipoamide), putative	1	0.31	0.07	-0.38	-0.64	-0.23	-0.31	-0.36	-0.5	-0.36	-0.29	-0.04	-0.23
PF3D7_0504700	conserved Plasmodium protein, unknown function	1	2.15	1.67	1.47	1.7	1.19	1.32	1.42	1.61	1.77	1.56	1.74	1.92
PF3D7_0504800	conserved Plasmodium protein, unknown function	1	0.17	0.43	0.23	0.71	0.22	0.74	0.14	0.82	0.21	0.31	0.1	0.46
PF3D7_0504900	conserved protein, unknown function	1	1.63	1.77	1.52	1.35	1.16	1.15	1.32	1.62	1.04	1.06	1.02	1
PF3D7_0505000	conserved Plasmodium membrane protein, unknown function	1	0.35	0.18	0.12	0.11	0.09	-0.02	0.07	-0.07	0.28	0.21	0.13	-0.03
PF3D7_0505100	conserved Plasmodium protein, unknown function	1	-0.56	-0.27	-0.57	-0.02	-0.61	-0.4	-0.47	-0.03	-0.77	-0.68	-0.83	-0.86
PF3D7_0505200	actin-like protein, putative (ALP2b)	1	0.32	0.14	-0.13	-0.46	0.25	-0.48	0.16	-0.56	0.21	0.2	0.5	-0.2
PF3D7_0505300	UDP-N-acetyl glucosamine:UMP antiporter	1	-1.49	-0.75	-0.72	-0.1	-1.48	-0.87	-0.74	-0.28	-2.07	-2.03	-1.66	-0.69
PF3D7_0505400	conserved Plasmodium protein, unknown function	1	-0.35	-0.62	-0.5	-0.72	-0.34	-0.7	-0.39	-0.66	-0.18	-0.29	-0.24	-0.53
PF3D7_0505500	DNA repair protein, putative	1	-0.81	-0.69	-0.55	-0.57	-0.22	-0.21	0.17	-0.07	-0.36	-0.26	-0.46	-0.27
PF3D7_0505600	conserved Plasmodium protein, unknown function	1	0.96	1	1.18	1.01	1.7	1.68	2.32	2.13	2.37	2.26	2.02	1.81
PF3D7_0505700	conserved Plasmodium membrane protein, unknown function	1	0.25	0.08	0.36	0.27	0.22	0.08	0.51	0.18	0.71	0.52	1.23	1.15
PF3D7_0505800	small ubiquitin-related modifier, putative (SUMO)	1	-0.99	-1.4	-0.79	-1.68	-1.62	-1.92	-1.58	-1.81	-1.62	-1.35	-1.09	-1.23
PF3D7_0505900	conserved Plasmodium protein, unknown function	1	0.47	0.41	1.04	0.6	-0.19	-0.25	0.32	0.37	0.1	0.12	0.1	0.03
PF3D7_0506000	conserved Plasmodium protein, unknown function	1	-0.16	-0.2	-0.03	-0.03	0.13	0.04	0.59	0.68	0.12	0.4	0.07	0.04
PF3D7_0506100	60S ribosomal subunit protein L24-2, putative	1	0.06	0.12	0.84	0.11	1.06	0.76	1.17	0.86	1.05	1.03	0.83	0.71
PF3D7_0506200	transcription initiation factor TFiid, TATA-binding protein (TBP)	1	1.52	1.36	1.36	1.07	1.72	1.51	2.2	2.03	1.95	2.07	1.75	1.5
PF3D7_0506300	conserved Plasmodium protein, unknown function	1	0.12	-0.63	-0.01	-0.55	-0.74	-0.84	-0.52	-0.55	-0.46	-0.6	-0.01	-0.73
PF3D7_0506400	conserved Plasmodium protein, unknown function	1	1.49	1.58	2.23	1.72	2.62	2.4	2.66	2.77	2.54	2.58	2.63	2.18
PF3D7_0506500	conserved Plasmodium protein, unknown function	1	1.2	0.94	1.16	1.1	0.84	0.78	0.99	0.72	1.3	1.16	1.23	1.18
PF3D7_0506600	histone deacetylase, putative, pseudogene	1	1.67	1.2	0.8	0.41	0.69	0.53	0.73	0.61	1.37	1.01	1.5	1.12
PF3D7_0506700	GTPase-activating protein, putative	1	-0.09	-0.52	-0.34	-0.89	-0.3	-0.82	-0.26	-0.8	-0.26	-0.35	-0.14	-0.5
PF3D7_0506800	transcription factor 25, putative (TCF25)	1	-0.33	-0.33	-0.26	-0.27	-0.37	-0.42	-0.25	-0.16	-0.3	-0.39	0.08	-0.32
PF3D7_0506900	rhomboid protease ROM4 (ROM4)	1	0.52	0.85	0.2	0.36	1.2	1.27	1.39	1.7	0.86	0.9	0.5	0.51
PF3D7_0507000	conserved Plasmodium protein, unknown function	1	0.14	-0.17	1.13	1.46	0.55	0.51	1.1	1.35	0.79	0.8	1.79	1.48
PF3D7_0507100	60S ribosomal protein L4, putative	1	-1.75	-1.97	-1.59	-2.09	-2.01	-2.02	-2.22	-2.44	-2.28	-2.13	-1.73	-1.62
PF3D7_0507200	subtilisin-like protease 3 (SUB3)	1	-1.8	-1.6	-1.18	-0.67	0.01	-0.04	-0.07	0.53	-0.26	-0.18	0.04	-0.04
PF3D7_0507300	conserved Plasmodium protein, unknown function	1	-0.89	-0.02	-0.33	1.65	-0.81	0.15	-1.16	1.29	-0.94	-0.94	-0.49	0.93
PF3D7_0507400	conserved Plasmodium protein, unknown function	1	-3.16	-2.86	-2.17	-2	-1.07	-1.5	-2.06	-1.17	-2.44	-2.27	-1.94	-1.39
PF3D7_0507500	subtilisin-like protease 1 (SUB1)	1	-3.12	-2.71	-2.31	-1.57	0.01	-0.05	-1.92	-0.88	-2.63	-2.71	-2.18	-1.91
PF3D7_0507600	cell differentiation protein, putative (CAF40)	1	1.76	1.31	1.15	1.1	0.8	0.62	0.88	0.64	1.05	1.03	1.47	1.15
PF3D7_0507700	nuclear protein localization protein 4, putative (NPL4)	1	-0.05	-0.27	-0.27	-0.45	-0.18	-0.55	0.02	-0.22	-0.1	0.02	0.13	-0.11
PF3D7_0507800	conserved Plasmodium protein, unknown function	1	-0.53	-0.51	-0.46	-0.43	-0.19	-0.39	-0.59	-0.56	-0.79	-0.73	-0.85	-0.7
PF3D7_0507900	conserved Plasmodium protein, unknown function	1	0.06	0.17	0.14	1.04	0.42	0.57	0.56	1.6	0.54	0.6	0.43	0.35
PF3D7_0508000	6-cysteine protein (P38)	1	-0.78	-0.33	-1.14	-1.44	0.17	0.07	0.48	0.57	-0.4	-0.35	-0.88	-0.87
PF3D7_0508100	SET domain protein, putative (SET9)	1	-0.29	-0.33	-0.71	-0.43	-0.45	-0.29	-0.72	-0.21	-0.77	-0.72	-0.67	-0.6
PF3D7_0508200	longevity-assurance (LAG1) domain protein, putative	1	0.84	1.12	0.65	0.32	1.5	1.58	2.01	2.05	1.2	1.19	1.31	1.24
PF3D7_0508300	triose phosphate transporter (TPT)	1	-2.49	-2.39	-3.03	-3.53	-2.73	-2.97	-3.04	-3.13	-3.34	-3.21	-2.94	-3.13
PF3D7_0508400	transcription factor IIb, putative	1	0.68	-0.04	1.15	0.45	1.37	0.97	1.51	0.35	1.59	1.61	1.26	1
PF3D7_0508500	guanidine nucleotide exchange factor (RCC1)	1	-0.53	-0.92	-0.77	-0.96	-0.42	-0.92	-0.56	-0.84	-0.68	-0.62	-0.97	-1.01
PF3D7_0508600	conserved Plasmodium protein, unknown function	1	-0.1	-0.15	-0.17	-0.1	0.15	0.04	0.29	0.11	0.12	0.06	0	0.02
PF3D7_0508700	Pre-mRNA-processing ATP-dependent RNA helicase prp5, putative (PRP5)	1	0.53	0.67	0.5	0.95	0.43	0.6	0.83	0.96	0.62	0.65	0.38	0.64
PF3D7_0508800	single-stranded DNA-binding protein (SSB)	1	-0.5	-0.64	-0.12	-0.32	0.43	0.58	0.72	0.77	0.59	0.72	0.46	0.41
PF3D7_0508900	conserved Plasmodium protein, unknown function	1	-0.29	0.19	-0.26	0.66	0.61	1.29	0.55	1.47	0.58	0.58	0.51	0.84
PF3D7_0509000	SNAP protein (soluble N-ethylmaleimide-sensitive factor Attachment Protein), putative	1	-1.05	-2.38	-1.61	-2.98	-1.27	-2.08	-1.52	-2.81	-1.16	-1.27	-0.99	-1.45
PF3D7_0509100	chromosome condensation protein, putative	1	0.18	-0.25	0.38	0.15	0.38	0	0.66	0.08	0.63	0.58	0.61	0.48
PF3D7_0509200	leucine-rich repeat protein (LRR2)	1	0.18	-0.04	0.28	-0.12	-0.13	-0.3	-0.05	-0.45	-0.01	-0.26	-0.27	-0.46
PF3D7_0509300	conserved Plasmodium protein, unknown function	1	1.04	0.42	0.72	0.78	0.3	0.47	0.43	0.41	0.98	0.96	1.39	1.42
PF3D7_0509400	RNA polymerase I (RNAPI)	1	-1.18	-1.06	-1.24	-1.35	-1.6	-1.98	-1.5	-2.01	-1.78	-1.79	-1.91	-2
PF3D7_0509500	conserved Plasmodium protein, unknown function	1	0.17	0.44	0.65	0.6	1.16	0.8	1.34	0.93	1.39	1.44	1.36	0.88
PF3D7_0509600	asparagine-tRNA ligase, putative	1	0.21	0.06	0.65	0.51	0.77	0.54	0.99	1	1.1	1.06	1.17	1.02
PF3D7_0509700	conserved Plasmodium protein, unknown function	1	1.18	1.48	1.95	2.02	2.83	2.89	3.18	3.25	2.88	3.09	2.85	2.8
PF3D7_0509800	phosphatidylinositol 4-kinase	1	-0.18	-0.16	-0.15	-0.36	-0.3	-0.39	-0.6	-0.51	-0.34	-0.32	-0.27	-0.26
PF3D7_0509900	conserved Plasmodium protein, unknown function	1	-1.08	-0.51	-0.86	-0.09	-0.59	-0.44	-0.34	-0.03	-0.2	-0.24	-0.82	-0.4
PF3D7_0510000	conserved Plasmodium protein, unknown function	1	1.88	0.82	1.69	1.26	1.21	0.71	1.32	0.41	1.76	1.58	1.45	1.01
PF3D7_0510100	conserved Plasmodium protein, unknown function	1	-0.61	-0.59	-0.65	-0.35	-0.72	-0.45	-1.25	-1.05	-1.19	-1.08	-1.2	-0.88
PF3D7_0510200	peptidyl-prolyl cis-trans isomerase (CYP87)	1	-0.08	-0.11	-0.31	-0.13	-0.55	-0.7	-0.69	-0.73	-0.51	-0.55	-0.65	-0.83
PF3D7_0510300	conserved Plasmodium protein, unknown function	1	2.48	2.31	2.83	2.67	2.32	2.32	2.68	2.72	2.42	2.54	2.49	2.54
PF3D7_0510400	conserved Plasmodium protein, unknown function	1	-0.2	-0.39	-0.75	-0.61	-0.78	-0.96	-0.49	-0.99	-0.34	-0.38	-0.53	-0.53
PF3D7_0510500	topoisomerase I	1	-0.22	0.03	-0.09	0.39	-0.29	-0.16	0.01	0	-0.63	-0.6	-1.14	-1.03
PF3D7_0510600	tRNA Leucine	1				0.22	0.1		-0.07				-0.41	-0.78
PF3D7_0510700	conserved Plasmodium protein, unknown function	1	1.31	1.7	2	1.34	2.6	2.52	3.03	2.86	2.49	2.47	2	2.2
PF3D7_0510800	conserved Plasmodium protein, unknown function	1	2.78	2.43	2.89	2.54	2.5	2.23	2.85	2.17	2.9	2.71	2.21	1.9
PF3D7_0510900	putative ncRNA	1	2.06	1.84	1.18	0.92	0.01	0.11	0.33	0.69	0.32	0.49	1.2	0.32
PF3D7_0511000	translationally-controlled tumor protein homolog (TCTP)	1	-1.22	-0.84	-0.97	-1.1	-0.09	-0.2	0.01	-0.09	-0.36	-0.25	-0.35	-0.39
PF3D7_0511100	conserved Plasmodium protein, unknown function	1	1.58	1.79	1.71	1.68	2.41	2.3	2.62	2.76	2.29	2.3	2.08	2.13
PF3D7_0511200	stearoyl-CoA desaturase (SCD)	1	0.26	0.31	0.04	-0.26	0.1	0.03	0	0.12	-0.2	-0.15	-0.24	-0.55
PF3D7_0511300	MORN repeat protein, putative	1	0.15	0.27	0.37	0.55	0.43	0.51	0.75	0.77	0.66	0.62	0.29	0.3
PF3D7_0511400	conserved Plasmodium protein, unknown function	1	-0.56	-0.13	-0.31	0.72	-0.49	0.13	-0.22	1.2	-0.42	-0.53	-0.08	0.22
PF3D7_0511500	RNA pseudouridylate synthase, putative	1	-0.37	-0.48	-0.46	-0.24	-0.78	-0.68	-1.02	-0.75	-0.81	-0.88	-0.94	-1.1
PF3D7_0511600	conserved Plasmodium protein, unknown function	1	-2.34	-1.84	-1.92	-1.3	-1.1	-1.29	-2.2	-1.42	-2.93	-2.64	-2.35	-2.52
PF3D7_0511700	kinase binding protein CGI-121, putative	1	-2.66	-1.56	-2.63	-1.4	-1.49	-1.14	-1.74	-0.82	-2.08	-2.08	-1.88	-1.85
PF3D7_0511800	myo-inositol 1-phosphate synthase, putative	1	-0.44	-0.18	-0.46	-0.32	0.5	0.52	0.73	0.72	0.28	0.43	0.12	0.26
PF3D7_0511900	conserved Plasmodium protein, unknown function	1	0.08	0.61	0.29	1.08	0.21	0.64	0.28	0.83	0.5	0.44	0.12	0.71
PF3D7_0512000	prefoldin subunit, putative	1	1.39	0.76	1.39	1.26	0.95	0.5	1	0.8	1.05	1.02	1.12	0.77
PF3D7_0512100	conserved Plasmodium protein, unknown function	1	1.3	1.07	1.55	1.5	1.97	1.62	1.94	2.16	2.2	2.37	2.04	1.74
PF3D7_0512200	glutathione synthetase (GS)	1	-0.68	-0.28	-0.5	-0.5	0.6	0.47	1.07	0.74	0.55	0.65	0.2	0.25
PF3D7_0512300	CDK-activating kinase assembly factor (MAT1)	1	-1.81	-0.82	-1.52	-0.72	-1.01	-0.61	-0.39	0.57	-1.02	-0.86	-0.93	-0.33
PF3D7_0512400	conserved Plasmodium protein, unknown function	1	0.41	1.69	1.17	2.16	0.46	1.32	1.57	2.54	0.6	1	2.55	3.04
PF3D7_0512500	conserved Plasmodium protein, unknown function	1	0.37	0.44	0	0.06	-0.11	0.11	-0.11	0.28	-0.09	-0.06	-0.48	-0.25
PF3D7_0512600	Rab GTPase 1b (Rab1b)	1	0.42	0.13	0.27	-0.06	0.07	-0.07	-0.04	-0.06	0.12	0.16	0.14	0.1
PF3D7_0512700	orotate phosphoribosyltransferase (OPRT)	1	-0.88	-0.88	-1.06	-0.87	-1.17	-1.44	-1.15	-1.1	-1.16	-1.18	-0.98	-0.92
PF3D7_0512800	conserved Plasmodium protein, unknown function	1	1.1	0.91	0.71	0.8	0.28	0.33	0.37	0.27	0.65	0.65	0.3	0.39
PF3D7_0512900	conserved Plasmodium protein, unknown function	1	-1.5	-1.38	-1.02	-1	-1.42	-1.31	-1.06	-1.2	-1.75	-1.42	-1.55	-1.14
PF3D7_0513000	conserved Plasmodium protein, unknown function	1	1.49	1.16	1.16	1.07	1.62	1.39	1.79	1.48	1.85	1.9	2.15	1.55
PF3D7_0513100	conserved Plasmodium protein, unknown function	1	1.35	1.61	1.52	1.12	1.73	1.65	1.94	2.16	2.01	2.08	1.66	1.5
PF3D7_0513200	conserved Plasmodium protein, unknown function	1	-0.04	-0.18	-0.07	0.06	-0.38	-0.31	-0.37	-0.28	-0.66	-0.61	-0.74	-0.6
PF3D7_0513300	purine nucleoside phosphorylase (PNP)	1	-2.27	-2.55	-2.16	-3.32	-3.4	-3.18	-2.82	-2.86	-3.29	-2.83	-2.37	-2.48
PF3D7_0513400	GTP binding protein, putative	1	0.25	0.24	0.41	0.3	0.06	0.07	0.28	0.67	-0.18	-0.15	-0.01	-0.07
PF3D7_0513500	mitochondrial import inner membrane translocase subunit TIM16, putative (PAM16)	1	2.61	2.03	2.15	2	1.88	1.71	2.05	2.02	2.19	2.22	2.29	1.88
PF3D7_0513600	deoxyribodipyrimidine photo-lyase, putative	1	1.19	0.87	0.99	0.57	0.19	0.01	0.11	-0.34	0.06	0.08	0.14	0.13
PF3D7_0513700	secreted ookinete protein, putative (PSOP12)	1	3.19	3.1	2.5	1.73	2.41	1.99	1.91	1.24	2.14	2.07	2.37	1.61
PF3D7_0513800	Rab GTPase 1a (RAB1a)	1	-0.12	0.14	0.51	0.61	0.6	0.43	0.79	1.15	0.56	0.58	0.5	0.32
PF3D7_0513900	conserved Plasmodium protein, unknown function	1	0.58	0.23	0.38	-0.03	0.16	0	0.2	-0.04	0.32	0.37	0.57	0.2
PF3D7_0514000	tubulin-tyrosine ligase, putative (TTL)	1	1.4	1.55	1.7	1.57	1.86	2	2.14	2.01	1.99	1.96	1.94	1.75
PF3D7_0514100	ATP-dependent DNA helicase UvrD (UvrD)	1	0.77	0.32	0.77	0.35	0.39	0.05	0.49	-0.06	0.65	0.63	0.66	0.48
PF3D7_0514200	conserved Plasmodium protein, unknown function	1	0.52	0.26	0.32	0.26	0.5	0.15	0.48	0.25	0.81	0.77	0.57	0.34
PF3D7_0514300	aspartate--tRNA ligase, putative	1	-0.27	-0.17	-0.36	0	-0.09	0.32	0.04	0.33	0.2	0.15	0.16	0.24
PF3D7_0514400	tRNA Phenylalanine	1	-0.45	-0.56	-0.45	-0.92	-1.47	-1.41	-1.44	-1.39	-1.16	0.01	-0.34	-0.73
PF3D7_0514500	conserved Plasmodium membrane protein, unknown function	1	2.75	2.41	2.16	1.92	2.5	2.28	2.53	2.73	2.25	2.26	2.5	2.07
PF3D7_0514600	ribose 5-phosphate epimerase, putative	1	0.04	-0.33	-0.24	-0.5	0.3	0.02	0.38	-0.14	0.5	0.55	0.73	0.09
PF3D7_0514700	conserved Plasmodium protein, unknown function	1	1.51	1.15	2.04	1.82	1.44	1.19	1.67	1.29	1.78	2.37	1.46	1.37
PF3D7_0514800	kinase, putative	1	-0.3	-0.49	0.14	0.05	0.32	0.01	0.63	0.27	0.52	0.55	0.41	0.09
PF3D7_0514900	conserved Plasmodium protein, unknown function	1	-0.3	-0.31	-0.21	0.12	-0.03	-0.09	0.2	0.25	0.24	0.27	0.24	-0.07
PF3D7_0515000	RNA binding protein, putative	1	0.48	0.42	0.17	0.1	-0.23	-0.29	-0.33	-0.28	-0.11	-0.01	0.03	0.06
PF3D7_0515100	rhomboid protease ROM9 (ROM9)	1	0.46	0.33	0.17	-0.13	0.26	0.31	0.46	0.53	0.72	0.69	0.92	0.51
PF3D7_0515200	conserved Plasmodium protein, unknown function	1	1.39	1.01	1.21	0.89	1	0.72	1.13	1.05	1.02	1.1	0.91	0.61
PF3D7_0515300	phosphatidylinositol 3-kinase (PI3K)	1	-0.11	-0.17	-0.1	-0.15	0.3	0.34	0.48	0.47	0.64	0.62	0.67	0.38
PF3D7_0515400	conserved Plasmodium protein, unknown function	1	1.54	1.5	1.6	1.79	1.82	1.86	2.01	2.26	1.99	1.98	1.75	1.83
PF3D7_0515500	amino acid transporter, putative	1	1.85	1.53	1.61	1.27	1.7	1.57	1.74	1.63	1.36	1.53	1.91	1.38
PF3D7_0515600	conserved Plasmodium protein, unknown function	1	2.64	2.31	2.42	1.88	2.51	2.4	2.55	2.05	2.42	2.52	2.41	2.18
PF3D7_0515700	glideosome-associated protein 40, putative (GAP40)	1	-1.02	-0.9	-1.13	-1.42	-1.18	-1.06	-1.69	-1.21	-2.19	-2.08	-1.66	-1.73
PF3D7_0515800	BolA-like protein, putative	1	-0.04	-0.23	-0.27	-0.58	0.46	0.09	0.69	0.33	0.43	0.53	0.24	-0.04
PF3D7_0515900	protein phosphatase, putative	1	-0.55	-0.27	-0.79	-0.37	-0.67	-0.77	-0.63	-0.66	-0.84	-0.73	-0.43	-0.53
PF3D7_0516000	RAP protein, putative	1	0.09	0.02	-0.07	0.08	-0.59	-0.51	-0.25	-0.38	-0.3	-0.36	-0.24	-0.47
PF3D7_0516100	cation-transporting ATPase 1 (ATPase1)	1	0.89	0.49	0.42	0.33	0.45	0.06	0.27	0.25	0.69	0.6	0.48	0.18
PF3D7_0516200	40S ribosomal protein S14, putative	1	-0.4	-0.62	-0.58	-0.83	-0.71	-0.86	-0.87	-0.99	-0.83	-0.79	-0.67	-0.79
PF3D7_0516300	tRNA pseudouridine synthase, putative	1	-0.05	0.03	-0.02	0.29	0.44	0.69	0.93	1.42	0.46	0.54	0.21	0.17
PF3D7_0516400	phosducin-like protein, putative (PhLP3)	1	1.07	1.27	1.81	1.81	1.88	1.98	2.35	2.54	2.07	2.28	2.21	2.19
PF3D7_0516500	metabolite/drug transporter, putative	1	2.15	2.61	2.11	1.8	3.19	3.09	3.52	3.91	2.99	3.14	3.15	2.85
PF3D7_0516600	translation initiation factor IF-2,sporozoite surface antigen MB2 (MB2)	1	0.43	0.28	0.17	0.37	-0.15	0.05	0.08	0.05	0.43	0.5	0.55	0.7
PF3D7_0516700	ubiquitin carboxyl-terminal hydrolase 2, putative	1	-0.62	-0.54	-0.48	-0.65	-0.4	-0.61	-0.46	-0.61	-0.73	-0.54	-0.81	-0.62
PF3D7_0516800	transcription factor with AP2 domain(s) (ApiAP2)	1	1.86	1.67	1.37	1.41	1.14	1.53	0.69	0.82	1.36	1.43	1.59	1.69
PF3D7_0516900	60S ribosomal protein L8, putative	1	-2.35	-2.58	-2	-2.99	-2.65	-2.9	-2.55	-2.89	-3.08	-2.89	-2.65	-2.63
PF3D7_0517000	60S ribosomal protein L12, putative	1	-1.29	-1.57	-1.17	-1.75	-1.74	-2.04	-1.79	-2.02	-1.93	-1.84	-1.67	-1.78
PF3D7_0517100	conserved Plasmodium protein, unknown function	1	-0.11	-0.5	-0.09	-0.28	-0.44	-0.64	-0.32	-0.32	0.06	0.12	0.35	0.24
PF3D7_0517200	conserved Plasmodium protein, unknown function	1	1.52	1.62	1.89	2.79	2	2.27	2.58	3.22	2.4	2.38	2.61	2.56
PF3D7_0517300	pre-mRNA-splicing factor (SR1)	1	-1.08	-1.34	-1.16	-1.42	-1.78	-1.98	-1.91	-2	-1.98	-1.96	-1.54	-1.57
PF3D7_0517400	FACT complex subunit SPT16, putative (FACT-L)	1	0.05	-0.24	0.36	0.3	-0.17	-0.25	-0.06	-0.3	-0.14	-0.09	-0.04	0.08
PF3D7_0517500	UTP--glucose-1-phosphate uridylyltransferase, putative	1	2.82	2.78	1.86	2	2.15	2.22	1.75	1.83	2.51	2.45	2.77	2.63
PF3D7_0517600	f-actin capping protein beta subunit, putative (CP)	1	2.4	1.96	1.7	1.96	1.86	1.64	2.14	1.62	2.02	2.08	2.33	2.06
PF3D7_0517700	eukaryotic translation initiation factor, putative	1	-0.81	-0.78	-1.08	-1.23	-1.55	-1.69	-1.42	-1.42	-1.81	-1.84	-1.79	-1.77
PF3D7_0517800	apicortin, putative	1	2.46	2.32	2.46	2.41	2.71	2.64	3.05	2.95	3.12	3.01	2.37	2.14
PF3D7_0517900	zinc finger protein, putative	1	0.46	0.23	0.15	-0.26	-0.14	-0.44	0.05	-0.24	-0.26	-0.18	-0.17	-0.27
PF3D7_0518000	conserved protein, unknown function	1	1.6	1.15	1.6	0.97	1.83	1.58	2.02	1.87	2.26	2.27	1.79	1.59
PF3D7_0518100	RAP protein, putative	1	-0.44	-0.38	-0.19	-0.63	0.59	0.37	1.02	0.45	0.76	0.78	0.6	0.35
PF3D7_0518200	SWIB/MDM2 domain-containing protein, putative	1	-0.08	-0.03	0.29	0.02	0.38	-0.04	0.25	0.2	0.3	0.2	0.61	0.2
PF3D7_0518300	proteasome subunit beta type 1, putative	1	-2.54	-2.06	-2.36	-2.09	-2.58	-2.64	-2.81	-2.24	-2.85	-2.77	-2.19	-2.54
PF3D7_0518400	cyclin (CYC3)	1	1.96	1.15	2.7	1.57	1.62	1.04	2.21	0.83	2.38	1.83	2.02	1.49
PF3D7_0518500	ATP-dependent RNA helicase DDX23, putative (DDX23)	1	0.84	0.33	0.32	0.25	-0.04	-0.08	-0.03	-0.22	0.31	0.23	0.63	0.33
PF3D7_0518600	WD-repeat protein, putative	1	1.54	1.48	1.5	1.48	1.25	1.52	1.32	1.27	1.47	1.51	1.33	1.59
PF3D7_0518700	mRNA-binding protein PUF1 (PUF1)	1	2.47	2.19	1.99	1.57	2.25	2.15	2	1.18	2.68	2.6	2.68	2.39
PF3D7_0518800	secreted ookinete protein, putative (PSOP13)	1	1.35	1.9	2.21	1.74	3.22	3.2	3.27	3.23	2.95	3.06	2.62	2.52
PF3D7_0518900	conserved Plasmodium protein, unknown function	1	0.73	0.84	1.31	0.99	0.44	0.79	0.61	0.82	1.11	0.92	2.15	1.4
PF3D7_0519000	conserved Plasmodium protein, unknown function	1	0.98	0.2	0.38	-0.03	0.35	0.33	0.63	0.03	0.78	0.8	0.81	0.93
PF3D7_0519100	mitochondrial ribosomal protein L14 precursor, putative	1	-0.56	-0.8	0.39	-0.6	0.01	-0.21	0.13	-0.35	0.04	0.08	0.14	0.09
PF3D7_0519200	vacuolar ATP synthetase	1	-1.71	-1.67	-1.61	-1.73	-1.63	-1.74	-1.87	-1.8	-2.12	-2.08	-1.98	-1.92
PF3D7_0519300	cytochrome c oxidase assembly protein (heme A: farnesyltransferase), putative	1	0.58	0.03	-0.08	-0.43	-0.04	-0.34	-0.11	-0.51	0.29	0.13	0.79	0.06
PF3D7_0519400	40S ribosomal protein S24, putative	1	-2.74	-2.81	-2.22	-2.62	-2.71	-2.89	-2.97	-3.23	-2.97	-2.93	-2.71	-2.61
PF3D7_0519500	carbon catabolite repressor protein 4, putative (CCR4)	1	0.93	0.76	0.36	0.4	0.1	-0.02	-0.08	-0.19	0.25	0.22	0.45	0.37
PF3D7_0519600	zinc finger protein, putative	1	-1.23	-1.43	-1.1	-1.28	-0.84	-1.32	-0.92	-1.54	-1.27	-1.28	-1.25	-1.18
PF3D7_0519700	conserved Plasmodium protein, unknown function	1	-0.13	-0.34	0.16	0.16	-0.17	-0.23	-0.64	-0.58	-0.61	-0.41	-0.52	-0.35
PF3D7_0519800	conserved protein, unknown function	1	0.09	0.57	0.17	0.28	-0.51	-0.32	-0.29	-0.17	-0.3	-0.55	-0.08	0.08
PF3D7_0519900	conserved Plasmodium protein, unknown function	1	-0.48	-0.25	-0.34	-0.12	0.12	0.16	0.42	0.82	0.09	0.13	-0.06	0.04
PF3D7_0520000	40S ribosomal protein S9, putative	1	-1.51	-1.86	-1.93	-2.15	-2.06	-2.48	-2.35	-2.68	-2.09	-2.12	-2	-2.17
PF3D7_0520100	protein phosphatase, putative	1	0.27	0.37	-0.07	0.38	-0.07	0.07	-0.14	-0.02	-0.06	0.01	-0.22	-0.07
PF3D7_0520200	conserved Plasmodium protein, unknown function	1	-2.28	-2.32	-2	-2.56	-2.29	-2.58	-2	-2.25	-2.74	-2.39	-2.16	-2.04
PF3D7_0520300	U6 snRNA-associated sm-like protein lsm2, putative (LSM2)	1	-1.02	-1.37	-0.32	-0.9	-1.05	-1.57	-0.76	-1.24	-1.2	-1.14	-0.77	-1.07
PF3D7_0520400	conserved Plasmodium protein, unknown function	1	-1.56	-1.87	-1.52	-1.61	-1.69	-2.68	-1.68	-2.26	-1.71	-1.78	-1.46	-2.16
PF3D7_0520500	phosphomethylpyrimidine kinase, putative	1	-2.52	-1.77	-2.06	-1.3	-1.26	-1.29	-1.21	-0.52	-1.74	-1.6	-1.9	-1.6
PF3D7_0520600	bis(5'-nucleosyl)-tetraphosphatase [asymmetrical]	1	-2.15	-1.75	-1.39	-1.16	-2.34	-2.17	-1.86	-1.81	-2.53	-2.19	-2.5	-2.15
PF3D7_0520700	conserved Plasmodium protein, unknown function	1	0.43	0.1	0.68	0.51	0.22	-0.15	0.15	0.13	0.44	0.45	0.37	0.27
PF3D7_0520800	conserved Plasmodium protein, unknown function	1	-0.38	-0.32	-0.14	0.14	-1.67	-0.88	-0.97	-0.58	-1.68	-1.42	-1.96	-0.77
PF3D7_0520900	S-adenosyl-L-homocysteine hydrolase (SAHH)	1	-3.41	-3.22	-3.18	-3.41	-3.58	-3.56	-3.45	-3.09	-4.4	-4.15	-3.93	-3.66
PF3D7_0521000	conserved Plasmodium protein, unknown function	1	1.62	1.05	1.37	1.18	1.39	1.07	1.78	1.17	1.81	1.81	1.53	1.31
PF3D7_0521100	conserved Plasmodium protein, unknown function	1	2.25	1.74	2	1.42	1.37	1.23	1.57	1.55	1.37	1.52	0.44	0.41
PF3D7_0521200	conserved Plasmodium protein, unknown function	1	1.38	0.89	0.94	0.97	0.56	0.53	1	0.75	1.23	0.96	1.18	1.1
PF3D7_0521300	conserved Plasmodium protein, unknown function	1	1.36	0.76	0.98	0.94	0.8	0.41	1.06	0.7	1.46	1.42	1.31	1.02
PF3D7_0521400	conserved Plasmodium protein, unknown function	1	0.6	0.08	0.39	0.22	0.15	-0.69	0.15	-0.7	0.7	0.55	0.81	0.4
PF3D7_0521500	ribosomal large subunit pseudouridylate synthase, putative	1	0.28	-0.08	0.55	0.46	0.77	0.29	1.27	0.58	1.12	1.17	0.96	0.77
PF3D7_0521600	conserved Plasmodium protein, unknown function	1	0.47	0.92	1.24	1.89	0.24	0.99	0.88	1.5	0.65	0.77	0.69	1.01
PF3D7_0521700	DEAD/DEAH box ATP-dependent RNA helicase, putative	1	-0.2	-0.49	-0.36	-0.48	-0.71	-1	-0.44	-0.7	-0.82	-0.79	-0.97	-1.03
PF3D7_0521800	nucleotide binding protein, putative	1	1.14	0.66	0.79	0.49	0.67	-0.17	0.81	0.38	1.3	1.25	1.33	0.6
PF3D7_0521900	conserved Plasmodium protein, unknown function	1	1.98	1.25	2.1	1.85	1.77	1.71	2.19	1.86	2.41	2.35	2	1.76
PF3D7_0522000	conserved Plasmodium protein, unknown function	1	0.45	0.49	0.67	1.18	0.52	0.88	0.78	1.32	0.52	0.7	0.27	0.46
PF3D7_0522100	conserved Plasmodium protein, unknown function	1	1.08	1.2	0.68	1.17	0.52	0.91	0.65	0.99	0.3	0.47	-0.09	0.59
PF3D7_0522200	conserved Plasmodium protein, unknown function	1	0.24	0.17	0.18	0.7	-0.3	-0.11	-0.11	0.49	-0.3	-0.05	-0.63	-0.12
PF3D7_0522300	S-adenosylmethionine-dependent methyltransferase, putative	1	-0.83	-0.84	-0.83	-0.82	-0.85	-0.86	-0.88	-0.8	-1.27	-1.13	-1.1	-0.95
PF3D7_0522400	conserved Plasmodium protein, unknown function	1	0.61	0.87	0.25	0.7	0.46	0.96	0.09	0.62	0.15	0.27	-0.21	0.39
PF3D7_0522500	50S ribosomal protein L17, apicoplast, putative (RPL17)	1	0.58	-0.37	0.17	-0.53	0.2	-0.23	0.07	0.02	0.76	0.53	0.91	-0.04
PF3D7_0522600	inner membrane complex protein	1	-0.08	-0.28	-0.28	-0.61	-0.46	-0.75	-0.45	-0.3	-0.85	-0.73	-0.45	-0.56
PF3D7_0522700	iron-sulfur assembly protein, putative (SufA)	1	-0.65	-0.63	-0.11	-0.06	0.75	0.71	1.17	1.31	0.95	0.99	0.63	0.72
PF3D7_0522800	G10 protein, putative	1	0.38	-0.32	-0.46	-0.85	-0.91	-1.23	-0.83	-0.86	-0.73	-0.7	-0.27	-0.62
PF3D7_0522900	zinc finger protein, putative	1	1.98	1.64	1.53	1.42	1.09	1.14	0.81	0.94	1.19	1.29	1.87	1.72
PF3D7_0523000	multidrug resistance protein (MDR1)	1	-1.23	-0.75	-1.1	-0.87	-0.1	-0.07	0.13	0.38	-0.64	-0.53	-0.66	-0.47
PF3D7_0523100	mitochondrial processing peptidase alpha subunit, putative	1	0.03	-0.12	-0.31	-0.35	-0.24	-0.62	-0.23	-0.61	-0.29	-0.36	-0.31	-0.35
PF3D7_0523200	conserved Plasmodium protein, unknown function	1	-0.04	-0.58	-0.52	-0.96	-0.79	-1.45	-0.75	-1.28	-0.42	-0.49	-0.54	-0.77
PF3D7_0523300	conserved Plasmodium protein, unknown function	1	1	0.79	0.81	0.2	0.23	-0.14	0.2	-0.48	0.23	0.22	0.35	0.3
PF3D7_0523400	DnaJ protein, putative	1	0.73	0.59	0.72	0.51	0.54	0.52	0.55	0.47	0.84	0.82	0.94	0.84
PF3D7_0523500	outer arm dynein lc3, putative	1	2.15	1.73	2.47	2.15	1.6	1.45	1.28	1.24	1.93	1.95	1.78	1.73
PF3D7_0523600	conserved Plasmodium protein, unknown function	1	0.9	0.77	1.39	0.58	0.29	0.3	0.68	0.42	0.53	0.72	0.83	0.81
PF3D7_0523700	conserved Plasmodium membrane protein, unknown function	1	0.51	0.98	0.56	1.01	0.55	1.3	0.57	1.27	0.37	0.61	0.5	0.77
PF3D7_0523800	transporter, putative	1	0.89	0.97	0.72	0.32	0.63	0.58	0.39	0.28	0.43	0.7	0.62	0.72
PF3D7_0523900	conserved Plasmodium membrane protein, unknown function	1	0.97	0.79	0.87	0.78	0.35	0.33	0.58	0.93	0.31	0.53	0.74	0.52
PF3D7_0524000	karyopherin beta (KASbeta)	1	-2.41	-2.17	-2.49	-2.74	-2.63	-2.46	-2.79	-2.6	-3.18	-2.97	-2.98	-2.6
PF3D7_0524100	conserved Plasmodium protein, unknown function	1	1.05	0.48	-0.02	-0.05	-0.08	-0.12	-0.45	-0.32	0.78	0.65	0.69	0.58
PF3D7_0524200	conserved Plasmodium membrane protein, unknown function	1	0.21	1.23	0.11	1.14	-0.26	1.07	0.07	1.85	-0.05	0.19	0.06	0.43
PF3D7_0524300	conserved Plasmodium protein, unknown function	1	-0.28	-0.47	0.24	-0.15	-0.4	-0.64	-0.01	-0.45	-0.02	-0.06	-0.09	-0.21
PF3D7_0524400	cytosolic preribosomal GTP-binding protein, putative	1	0.17	-0.18	-0.16	-0.47	-0.52	-0.99	-0.7	-0.98	-0.47	-0.45	-0.14	-0.41
PF3D7_0524500	conserved Plasmodium protein, unknown function	1	-0.77	-0.9	-0.83	-0.98	-0.8	-0.94	-0.62	-1	-0.74	-0.57	-0.33	-0.21
PF3D7_0524600	50S ribosomal protein L12, apicoplast, putative	1	-0.41	-0.43	-0.39	-0.32	-0.79	-0.68	-0.9	-0.88	-1.02	-0.82	-0.74	-0.61
PF3D7_0524700	mitochondrial import receptor subunit tom22, putative (TOM22)	1	-0.55	-0.41	0	-0.35	-0.37	-0.57	0.07	-0.06	-0.48	-0.34	-0.02	-0.15
PF3D7_0524800	ubiquitin fusion degradation protein UFD1, putative	1	0.91	0.9	0.2	-0.21	0.35	0.22	0.2	-0.01	0.49	0.43	0.51	0.47
PF3D7_0524900	tRNA-YW synthesizing protein, putative	1	0.53	0.35	0.36	0.47	0.19	0.09	0.45	0.23	0.39	0.35	0.43	0.54
PF3D7_0525000	zinc finger protein, putative	1	0.22	0.23	0.29	0.51	0.2	0.52	0.02	0.1	0.18	0.39	0.67	1.06
PF3D7_0525100	acyl-CoA synthetase (ACS10)	1	-1.82	-1.39	-1.65	-1.51	-0.96	-0.71	-0.83	-0.38	-1.74	-1.6	-1.81	-1.53
PF3D7_0525200	conserved Plasmodium protein, unknown function	1	-0.33	-0.52	-0.22	-0.17	-0.5	-0.68	-0.49	-0.44	-0.37	-0.32	-0.3	-0.31
PF3D7_0525300	conserved Plasmodium protein, unknown function	1	1.04	1.51	0.83	1.15	2.02	2.16	2.25	2.6	2.23	2.42	1.08	1.17
PF3D7_0525400	G-protein coupled receptor, putative	1	1.64	1.62	1.43	1.02	1.37	1.12	1.56	1.28	1.85	1.83	1.62	1.27
PF3D7_0525500	conserved Plasmodium protein, unknown function	1	-0.01	-0.02	-0.18	-0.02	-0.31	-0.18	-0.11	0.28	-0.23	-0.16	-0.37	-0.04
PF3D7_0525600	RNA methyltransferase, putative	1	0.26	0.32	0.32	0.44	-0.55	-0.55	-0.13	-0.56	0.21	0.2	-0.01	0.03
PF3D7_0525700	conserved Plasmodium protein, unknown function	1	-0.13	-0.55	-0.55	-0.78	-1.11	-1.34	-1.21	-1.21	-0.91	-0.87	-0.85	-0.99
PF3D7_0525800	membrane skeletal protein IMC1-related	1	-3.77	-3.33	-2.76	-2.65	-1.55	-1.81	-2.82	-2.24	-3.2	-3.05	-2.94	-2.53
PF3D7_0525900	NIMA related kinase 2 (NEK2)	1	2.61	2.22	2.06	1.59	2.32	2.06	2.26	1.75	2.74	2.48	2.69	2.25
PF3D7_0526000	RAP protein, putative	1	0.46	0.12	0.61	0.24	0.56	0.16	1.03	0.22	0.69	0.66	0.56	0.46
PF3D7_0526100	conserved Plasmodium membrane protein, unknown function	1	0.47	0.82	0.62	0.26	2.08	1.87	2.38	2.17	1.93	1.8	1.25	1.2
PF3D7_0526200		1	0.19	-0.24	-0.11	-0.67	0.25	-0.09	0.08	-0.41	0.51	0.4	0.43	0.2
PF3D7_0526300	nucleolar Jumonji domain interacting protein, putative	1	-1.16	-0.69	-0.84	-1.2	-0.67	-0.81	-0.43	-0.69	-0.73	-0.77	-0.73	-0.59
PF3D7_0526400	conserved Plasmodium protein, unknown function	1	1.33	1.1	1.32	0.81	2.04	1.61	2.04	1.64	1.91	2.16	2	1.82
PF3D7_0526500	conserved Plasmodium protein, unknown function	1	-0.17	-0.56	-0.16	-0.3	-0.19	-0.68	-0.23	-0.69	-0.11	-0.28	0.04	-0.29
PF3D7_0526600	conserved Plasmodium protein, unknown function	1	1.03	1.09	0.5	0.72	0.47	1.22	0.24	0.84	0.42	0.64	1.35	1.95
PF3D7_0526700	conserved Plasmodium protein, unknown function	1	0.15	0.33	0.42	0.42	0.58	0.74	0.8	0.93	0.85	0.92	0.83	0.82
PF3D7_0526800	conserved Plasmodium protein, unknown function	1	-0.55	-0.73	-0.65	-0.69	-1.25	-1.47	-1.07	-1.59	-1.13	-1.09	-1.22	-1.03
PF3D7_0526900	transmembrane emp24 domain-containing protein, putative	1	-0.53	-0.45	-0.18	-0.55	0.07	-0.34	0.13	-0.08	0.01	0.12	0.02	-0.23
PF3D7_0527000	DNA replication licensing factor MCM3, putative (MCM3)	1	0.35	0.12	0.56	-0.19	0.54	0.36	0.71	0.3	0.38	0.34	0.38	0.19
PF3D7_0527100	ubiquitin-conjugating enzyme E2 N, putative (UBC13)	1	-0.34	-0.35	-0.19	-0.15	-0.44	-0.47	-0.46	-0.43	-0.62	-0.46	-0.61	-0.49
PF3D7_0527200	ubiquitin carboxyl-terminal hydrolase, putative	1	-0.84	-1.04	-0.82	-0.76	-0.97	-1.14	-1.2	-1.15	-1.1	-0.99	-0.74	-0.6
PF3D7_0527300	methionine aminopeptidase 1a, putative (MetAP1a)	1	-1.32	-1.41	-1.5	-2.14	-0.98	-1.11	-0.86	-1.11	-1.2	-1.18	-1.2	-1.26
PF3D7_0527400	conserved Plasmodium protein, unknown function	1	-0.28	-0.44	-0.57	-0.97	-0.45	-1.21	-1.78	-1.41	-1.74	-1.73	-1.32	-1.5
PF3D7_0527500	Hsc70-interacting protein (HIP)	1	0.07	-0.39	0.06	-0.77	-0.73	-0.96	-0.58	-1.17	-0.8	-0.83	-0.84	-0.88
PF3D7_0527600	conserved Plasmodium protein, unknown function	1	1.56	1.38	1.41	1.14	1.23	1.15	1.65	1.53	1.59	1.59	1.27	1.13
PF3D7_0527700	tRNA Glutamic acid	1	1.46	1.58	2.53	1.55	1.44	1.34	2.1	1.83	1.86	1.71	2.63	1.72
PF3D7_0527800	tRNA Leucine	1	0.42	0.07	0.35	-0.15	0.04	0.01	0.2	0.1	0.05	0.03	0.18	-0.02
PF3D7_0527900	RNA helicase 1	1	-0.89	-0.47	-0.82	-0.22	-0.91	-1.07	-0.7	-0.63	-1.08	-1.01	-0.93	-0.82
PF3D7_0528000	conserved Plasmodium protein, unknown function	1	0.75	0.7	0.56	1.02	0.85	0.86	0.93	1.28	1.04	1.2	1.08	1
PF3D7_0528100	beta adaptin protein, putative	1	0.1	-0.02	-0.35	-0.35	-0.5	-0.72	-0.33	-0.48	-0.67	-0.57	-0.4	-0.53
PF3D7_0528200	eukaryotic translation initiation factor 3, subunit 6, putative	1	0.49	0.27	0.07	0.16	-0.11	-0.19	-0.3	-0.48	-0.01	0	0.05	0.04
PF3D7_0528300	conserved Plasmodium protein, unknown function	1	-1.4	-0.85	-1.38	-1.25	-1.08	-0.73	-1.4	-1.24	-1.6	-1.84	-1.44	-1.12
PF3D7_0528400	cell cycle regulator with zn-finger domain, putative	1	-0.45	-0.1	-0.5	-0.8	0.56	0.4	0.64	0.33	0.06	0.14	0.05	-0.03
PF3D7_0528500	f-actin capping protein alpha subunit, putative	1	1.29	1.27	1.15	0.72	1.2	0.91	1.23	0.89	1.24	1.34	0.98	1.07
PF3D7_0528600	conserved Plasmodium protein, unknown function	1	0.85	0.68	1	0.8	1.75	1.41	1.72	1.78	1.82	1.91	1.65	1.38
PF3D7_0528700	peptidyl-prolyl cis-trans isomerase (CYP23)	1	-0.83	-0.75	-0.54	-0.62	-0.51	-0.41	-0.56	-0.52	-0.57	-0.53	-0.53	-0.27
PF3D7_0528800	nucleolar preribosomal GTPase, putative	1	-0.17	-0.02	0.07	0.37	-0.2	-0.18	-0.19	0.02	-0.24	-0.16	-0.06	-0.02
PF3D7_0528900	conserved Plasmodium protein, unknown function	1	1.81	1.72	1.89	1.71	2.87	2.56	2.81	3.04	3.04	3.28	3.14	2.65
PF3D7_0529000	conserved Plasmodium protein, unknown function	1	-1.42	-1.47	-1.71	-2.12	-1.43	-1.82	-1.73	-1.93	-1.96	-1.96	-1.49	-1.71
PF3D7_0529100	conserved Plasmodium protein, unknown function	1	-3.13	-2.81	-2.95	-3	-3.25	-3.22	-3.12	-2.81	-3.38	-3.4	-2.96	-3.31
PF3D7_0529200	sugar transporter, putative	1	1.31	0.78	0.4	0.05	0.08	-0.03	-0.12	-0.18	0.62	0.58	0.81	0.4
PF3D7_0529300	apicoplast TIC22 protein (TIC22)	1	-0.3	-0.53	-0.08	-0.74	0.04	-0.19	0.74	0.01	0.14	0.17	0.32	0.12
PF3D7_0529400		1	0.22	0.03	0.55	0.32	0.46	0.31	0.35	-0.03	0.58	0.47	0.93	0.74
PF3D7_0529500	cell cycle regulator protein, putative	1	-0.09	-0.92	-0.19	-1.32	-0.14	-1.29	-0.11	-1.79	0.17	0.16	0.28	-0.48
PF3D7_0529600	tRNA Arginine	1	0.17			0.15	0.03	0.09	-0.2	0.15				-0.66
PF3D7_0529700	conserved Plasmodium protein, unknown function	1	0.29	0.11	-0.05	-0.17	-0.16	0.04	-0.01	0.06	-0.03	-0.03	-0.48	-0.42
PF3D7_0529800	conserved Plasmodium protein, unknown function	1	0.22	-0.07	0.25	0.28	0.13	-0.01	0.19	0.07	0.39	0.21	0.4	0.22
PF3D7_0529900	RING zinc finger protein, putative	1	-0.69	-0.79	-1.01	-1.34	-1.4	-1.52	-1.64	-1.77	-1.51	-1.43	-1.24	-1.35
PF3D7_0530000	conserved Plasmodium protein, unknown function	1	0.66	0.58	0.79	0.71	0.63	0.39	0.72	0.46	0.58	0.5	0.74	0.69
PF3D7_0530100	SNARE protein, putative (SYN6)	1	-1.28	-0.8	-0.47	-0.39	-0.56	-0.67	-0.39	-0.32	-1.05	-0.93	-0.86	-0.55
PF3D7_0530200	phosphoenolpyruvate/phosphate translocator (PPT)	1	0.26	0.07	-0.06	-0.83	-0.12	-0.47	-0.09	-0.72	-0.55	-0.3	0.03	-0.04
PF3D7_0530300	conserved Plasmodium membrane protein, unknown function	1	1	0.76	0.73	1.01	1.16	1.14	1.41	1.5	1.21	1.23	0.97	1.1
PF3D7_0530400	conserved Plasmodium protein, unknown function	1	0.73	0.66	0.62	0.89	0.3	0.51	0.55	0.66	0.11	0.18	0	0.24
PF3D7_0530500	conserved Plasmodium membrane protein, unknown function	1	0.52	0.47	0.18	0.34	0.44	0.56	0.38	0.72	0.74	0.62	0.51	0.44
PF3D7_0530600	XAP-5 DNA binding protein, putative	1	0.34	-0.08	0.18	0.2	0.03	-0.26	0.12	-0.23	0.35	0.45	0.45	0.16
PF3D7_0530700	conserved Plasmodium protein, unknown function	1	-0.45	-0.59	-0.32	-0.32	-0.21	-0.55	0.17	-0.22	-0.11	-0.22	-0.29	-0.58
PF3D7_0530800	CPW-WPC family protein	1	1.63	1.88	1.63	1.49	2.67	2.6	2.85	2.81	2.58	2.65	2.65	2.41
PF3D7_0530900	formin 1	1	0.93	1.42	0.92	1.51	1.29	1.7	1.56	2.21	1.33	1.42	1.07	1.6
PF3D7_0531000	conserved Plasmodium protein, unknown function	1	0.88	1.25	0.64	1.5	0.48	1.01	0.84	1.52	0.96	1.15	0.95	1.17
PF3D7_0531100	conserved Plasmodium protein, unknown function	1	1.09	1.43	0.98	1.39	1.59	1.73	1.51	1.56	2.14	2.1	1.9	1.95
PF3D7_0531200	mitochondrial ribosomal protein S16 precursor, putative	1	1.3	0.64	1.23	0.55	1.24	0.76	1.66	0.72	1.69	1.67	1.11	0.67
PF3D7_0531300	conserved Plasmodium protein, unknown function	1	-1.78	-1.96	-1.83	-1.34	-0.74	-1.05	-1.27	-1.43	-1.59	-1.79	-1.93	-1.85
PF3D7_0531400	conserved Plasmodium protein, unknown function	1	-0.01	-0.06	-0.08	-0.04	-0.34	-0.15	-0.37	0.27	-0.23	-0.22	-0.33	-0.32
PF3D7_0531500	just upstream of MAL5_rRNA cluster	1	-1.34	-1.37	-2.13	-2.02	-2.39	-2.05	-2.68	-2.94	-3.25	-3.17	-2.72	-2.69
PF3D7_0531700	unspecified product	1	-0.12	-0.46	-2.82	-3.09	-1.38	-1.34	-2.44	-2.14	-2.26	-2.11	-2.45	-2.67
PF3D7_0532100	early transcribed membrane protein 5 (ETRAMP5)	1	-1.53	-1.53	-1.11	-1.36	-1.58	-1.5	-1.77	-1.85	-1.78	-1.69	-1.68	-1.52
PF3D7_0532200	Plasmodium exported protein (PHISTc), unknown function	1	0.01	0.64	0.12	0.93	1.15	1.34	0.98	1.65	1.43	1.66	1.16	1.42
PF3D7_0532300	Plasmodium exported protein (PHISTb), unknown function	1	-5.22	-4.78	-3.83	-4.24	-4.04	-3.85	-4.31	-4.26	-5	-5.05	-3.96	-4.07
PF3D7_0532400	Plasmodium exported protein (PHISTb), unknown function	1	-4.37	-3.91	-3.66	-3.69	-2.47	-3.02	-3.62	-3.62	-4.29	-4.36	-3.37	-3.4
PF3D7_0532500	Plasmodium exported protein, unknown function	1	-3.36	-3.19	-3.18	-3.4	-2.91	-2.67	-3.55	-3.77	-3.82	-3.1	-2.3	-2.29
PF3D7_0532600	Plasmodium exported protein, unknown function	1	-3.19	-3.36	-3.66	-3.71	-2.97	-3.37	-3.99	-3.71	-3.68	-4.02	-3.12	-2.98
PF3D7_0532700	erythrocyte membrane protein 1 (PfEMP1), pseudogene (VAR)	1				-0.16	-0.41	-0.56	-0.25			-0.66	-0.37	-0.42
PF3D7_0532900	rifin (RIF)	1	-0.07	0.09	-0.71	-0.08	-0.13	-0.17	0.02	0.03	-0.49	0.11	0.14	0.06
PF3D7_0533000	rifin, pseudogene (RIF)	1	-1.92	-2.58	-2.05	-1.78	-1.63	-1.85	-1.98	-2.13	-2.01	-2.16	-1.08	-1.06
PF3D7_0533100	erythrocyte membrane protein 1 (PfEMP1), truncated, pseudogene (VAR1CSA)	1	-0.71	-0.26	-0.6	-0.44	-0.68	-0.38	-0.69	-0.48	-0.61	-0.71	-0.24	-0.08
PF3D7_0600100	erythrocyte membrane protein 1 (PfEMP1), pseudogene (VAR)	1	-0.23	-0.42	-0.02	-0.3	-0.19	-0.14	-0.14	-0.13	0.24	0.11	-0.21	-0.19
PF3D7_0600200	erythrocyte membrane protein 1, PfEMP1 (VAR)	1	-1.39	-1.93	-0.99	-1.32	-1.08	-1.08	-1.04	-1.33	-0.87	-1.36	-1.28	-1.17
PF3D7_0600300	rifin (RIF)	1	0.06	-0.54	0.06	-0.37	-0.09	-0.11	-0.03	-0.14	-0.36	-0.5	0.09	0.12
PF3D7_0600500	rifin (RIF)	1	0.47	0.09		-0.21	0.07	0.03	0	0.15	-0.03	0.16	0.41	0.22
PF3D7_0600700	rifin (RIF)	1	0.25	0.87	0.01	-0.07	0.12	0.08	0.06	0.15	0.62	0.24	0.5	0.66
PF3D7_0600800	rifin, pseudogene (RIF)	1	0.05		0.67	0.11	0.11	0.29	0.41	0.43	0.67	0.55	0.77	1.05
PF3D7_0600900	rifin, pseudogene (RIF)	1				0.24							0.92	1.62
PF3D7_0601200	Pfmc-2TM Maurer's cleft two transmembrane protein (MC-2TM)	1	-1.81	-2.13	-1.97	-1.89	-2.09	-1.86	-2.12	-1.72	-1.94	-1.89	-1.53	-1.68
PF3D7_0601400	erythrocyte membrane protein 1 (PfEMP1), pseudogene (VAR)	1	-1.45	-1.64	-1.21	-1.19	-1.21	-1.23	-0.77	-1.08	-1.13	-0.92	-0.25	-0.33
PF3D7_0601700	Plasmodium exported protein (PHISTa), unknown function, pseudogene	1	-1.91	-1.27	-1.62	-0.82	-0.16	-0.28	-0.77	-0.36	-1.2	-1.3	-1.37	-0.93
PF3D7_0601800	H/ACA snoRNA	1	0.49	0.13	0.55	-0.49	0.05	0.09	-0.02	-0.11	0.29	0.59	0.64	0.13
PF3D7_0601900	conserved Plasmodium protein, unknown function	1	-1.15	-1.16	-0.97	-1.37	-1.54	-1.32	-1.29	-1.24	-1.58	-1.38	-1.32	-1.27
PF3D7_0602000	conserved Plasmodium protein, unknown function	1	2.8	2.37	2.01	1.62	1.86	1.93	1.3	1	2.04	2.02	1.92	1.85
PF3D7_0602100	ATP-dependent RNA helicase, putative	1	0.41	0.44	0.08	0.19	-0.25	-0.07	-0.06	0.24	0.18	0.08	0.32	0.48
PF3D7_0602200	MYND finger protein, putative	1	-1.3	-1.48	-0.92	-0.99	-1.08	-1.22	-0.93	-1.44	-1.08	-1.17	-1.19	-0.85
PF3D7_0602300	liver merozoite formation protein, putative (PALM)	1	1.25	0.95	1.36	0.61	1.24	0.53	1.44	0.57	1.91	1.74	2.39	1.58
PF3D7_0602400	elongation factor G (EF-G)	1	-1.45	-1.36	-1.3	-0.9	-1.11	-1.07	-0.95	-0.99	-1.35	-1.44	-1.56	-1.34
PF3D7_0602500	geranylgeranyltransferase, putative	1	-1.84	-1.51	-1.43	-1.6	-1.89	-1.94	-1.37	-1.82	-2.46	-2.28	-2.5	-1.86
PF3D7_0602600	conserved Plasmodium protein, unknown function	1	-0.68	-0.46	-0.86	-0.55	-0.8	-0.7	-0.86	-0.75	-1.09	-1.03	-1.35	-1.11
PF3D7_0602700	conserved Plasmodium protein, unknown function	1	1.6	1.32	1.9	1.75	2.72	2.56	3.15	2.82	3.04	3.06	2.79	2.7
PF3D7_0602800	JmjC domain containing protein (JmjC2)	1	0.72	0.07	0.37	-0.05	0.24	-0.74	0.21	-0.46	0.51	0.4	0.5	-0.15
PF3D7_0602900	conserved Plasmodium protein, unknown function	1	0.58	0.71	0.27	0.14	0.73	0.55	0.59	0.27	1.05	1.04	1.17	1.1
PF3D7_0603000	conserved Plasmodium protein, unknown function	1	0.4	0.18	-0.02	-0.14	-0.13	-0.44	-0.09	-0.48	-0.03	0.06	0.43	0.46
PF3D7_0603100	conserved Plasmodium protein, unknown function	1	1.51	0.92	1.26	0.6	0.9	0.42	1.04	0.35	1.52	1.45	1.75	1.1
PF3D7_0603200	mitochondrial chaperone BCS1, putative	1	-0.79	-0.57	-0.61	-0.68	-0.32	-0.52	-0.44	-0.54	-0.64	-0.63	-0.31	-0.39
PF3D7_0603300	dihydroorotate dehydrogenase, mitochondrial precursor (DHODH)	1	-1.74	-2	-1.38	-1.79	-1.04	-1.26	-0.82	-1.19	-0.92	-1	-0.96	-1.21
PF3D7_0603400	trophozoite exported protein 1 (TEX1)	1	0.77	0.29	0.5	0.48	0.39	0.19	0.47	0.25	0.85	0.8	0.86	0.65
PF3D7_0603500	cation/H antiporter	1	-0.48	-0.58	-0.23	-0.31	-0.07	0.08	0.03	0.16	-0.48	-0.31	-0.37	-0.09
PF3D7_0603600	conserved Plasmodium protein, unknown function	1	1.67	1.71	1.79	1.92	1.53	1.64	1.68	1.67	1.56	1.74	1.31	1.57
PF3D7_0603700	phenylalanyl-tRNA synthetase subunit, putative	1	-0.26	-0.16	0.02	-0.11	0.15	-0.1	0.37	0.18	-0.01	0.02	-0.35	-0.28
PF3D7_0603800	conserved Plasmodium protein, unknown function	1	0.17	-0.15	0.12	-0.12	0.37	0.01	0.3	-0.21	0.39	0.36	0.27	0.16
PF3D7_0603900	conserved Plasmodium protein, unknown function	1	1.78	1.39	2.2	1.79	1.59	1.42	2.04	1.46	1.87	2.1	1.78	1.77
PF3D7_0604000	conserved Plasmodium protein, unknown function	1	1.68	0.99	1.19	0.78	0.76	-0.35	0.89	-0.27	1.52	1.3	1.18	0.61
PF3D7_0604100	transcription factor with AP2 domain(s),SPE2-interacting protein (SIP2)	1	-2.87	-1.93	-2.55	-1.63	-1.18	-0.6	-2.47	-1.1	-2.71	-2.5	-2.29	-1.71
PF3D7_0604200	mitochondrial ribosomal protein L41 precursor, putative	1	-2.03	-1.33	-1.56	-0.9	-1.89	-1.48	-2.2	-0.94	-2.59	-2.09	-1.47	-0.52
PF3D7_0604300	conserved Plasmodium protein, unknown function	1	-0.19	-0.05	0.05	0	-0.35	-0.33	-0.08	-0.13	-0.45	-0.18	-0.56	-0.12
PF3D7_0604400	conserved Plasmodium protein, unknown function	1	1.59	1.78	1.71	1.83	2.97	2.68	2.86	3.08	3	2.98	2.72	2.36
PF3D7_0604500	conserved Plasmodium protein, unknown function	1	0.26	0.19	0.09	0.21	-0.37	-0.34	-0.74	-0.46	-0.5	-0.47	-0.48	-0.21
PF3D7_0604600	DNA helicase, putative	1	0.52	0.21	0.83	0.46	0.21	-0.21	0.3	-0.25	0.38	0.36	0.48	0.19
PF3D7_0604700	glyoxalase I (GILP)	1	-0.11	-0.11	0.32	0.12	-0.16	-0.09	-0.03	0.1	-0.03	0.12	0.17	-0.04
PF3D7_0604800	RAP protein, putative	1	0.76	0.52	0.81	0.7	0.49	0.46	0.84	0.76	0.83	0.73	0.79	0.6
PF3D7_0604900	conserved Plasmodium protein, unknown function	1	2.5	1.8	2.26	1.65	0.88	0.86	1.38	1.2	1.21	1.17	2.2	1.54
PF3D7_0605000	50S ribosomal protein L24, putative	1	0.85	0.36	1.49	1.15	0.54	0.6	0.78	0.74	0.54	0.48	1.47	1.16
PF3D7_0605100	RNA binding protein, putative	1	0.48	-0.54	-0.45	-1.74	-0.15	-0.49	-0.55	-0.85	-0.37	-0.37	-0.15	-0.45
PF3D7_0605200	conserved Plasmodium protein, unknown function	1	0.68	0.54	1.03	0.25	0.41	0.13	0.51	0.22	0.25	0.3	0.51	0.28
PF3D7_0605300	serine/threonine protein kinase (ARK1)	1	2.09	1.39	1.85	1.27	1.39	1.31	1.63	0.81	1.4	1.28	1.5	1.22
PF3D7_0605400	calcium-binding protein, putative	1	0.85	0.33	1.27	0.57	0.88	0.26	1.07	0.26	1.28	1.28	0.96	0.65
PF3D7_0605500	cyclin dependent kinase binding protein, putative	1	-0.31	-0.52	-0.27	-1.08	-0.44	-0.92	-0.51	-1.1	-0.13	-0.19	-0.23	-0.52
PF3D7_0605600	nucleoside diphosphate kinase, putative	1	2.03	1.45	2.24	1.65	1.25	1.25	1.48	1.53	2	1.95	2.13	1.97
PF3D7_0605700	conserved Plasmodium protein, unknown function	1	1.94	1.83	1.99	1.8	1.89	1.93	2.31	2.09	2.25	2.18	2.96	2.46
PF3D7_0605800	DNA repair-like protein, putative	1	-0.36	-0.89	-0.38	-0.72	-0.7	-1.34	-0.68	-1.15	-0.6	-0.73	-0.54	-0.81
PF3D7_0605900	long chain polyunsaturated fatty acid elongation enzyme, putative	1	-0.72	-0.74	-0.42	-1.03	0.11	-0.1	-0.07	-0.23	-0.62	-0.42	-0.18	-0.29
PF3D7_0606000	conserved Plasmodium protein, unknown function	1	-0.74	-0.62	-0.68	-0.66	-0.56	-0.36	-0.81	-0.6	-1.01	-0.86	-0.85	-0.5
PF3D7_0606100	RNA binding protein, putative	1	-0.07	-0.19	0.07	0.18	-0.35	-0.36	0.22	0.02	-0.38	-0.3	-0.32	-0.09
PF3D7_0606200	ubiquitin conjugating enzyme E2, putative	1	0.37	-0.01	0.14	-0.46	-0.31	-0.7	-0.23	-0.5	-0.66	-0.59	-0.49	-0.99
PF3D7_0606300	conserved Plasmodium protein, unknown function	1	1.88	1.55	1.92	1.33	1.52	1.46	1.63	1.35	2.02	1.96	2.06	1.61
PF3D7_0606400	conserved Plasmodium protein, unknown function	1	2.24	1.99	2.34	2.27	2.62	2.36	2.49	2.69	2.9	2.98	2.72	2.42
PF3D7_0606500	polypyrimidine tract binding protein, putative	1	0.18	-0.24	-0.11	-0.59	-0.4	-0.99	-0.38	-1.16	-0.34	-0.29	-0.23	-0.38
PF3D7_0606600	conserved Plasmodium protein, unknown function	1	0.75	0.87	0.52	1.1	0.24	0.83	0.36	0.91	0.21	0.27	0.24	0.68
PF3D7_0606700	coatomer alpha subunit, putative	1	-0.74	-0.6	-1	-1.09	-0.95	-0.82	-1.19	-1.21	-1.19	-1.14	-1.12	-1.07
PF3D7_0606800	probable protein, unknown function	1	-2.97	-2.11	-2.51	-1.55	-2.82	-1.84	-2.55	-0.73	-3.03	-2.6	-2.6	-2.4
PF3D7_0606900	glutaredoxin-like protein (GLP2)	1	-0.5	-0.13	-0.29	-0.47	-0.01	-0.22	0.21	0.02	-0.07	-0.06	-0.11	-0.11
PF3D7_0607000	translation initiation factor IF-2, putative	1	-1.3	-1.45	-1.32	-1.63	-1.16	-1.76	-1.56	-1.67	-1.75	-1.75	-1.17	-1.43
PF3D7_0607100	MYND finger protein, putative	1	1.75	1.74	2	1.68	1.47	1.34	2.21	1.74	1.74	1.96	1.47	1.14
PF3D7_0607200	RING zinc finger protein, putative	1	1.33	1.43	1.34	1.41	0.93	0.95	1.28	1.41	0.84	0.93	0.6	0.77
PF3D7_0607300	uroporphyrinogen III decarboxylase (UROD)	1	1.78	1.65	1.44	1.45	1.03	1.37	1.15	1.15	1.19	1.36	1.17	1.59
PF3D7_0607400	G-protein associated signal transduction protein, putative	1	-0.16	-0.1	0.2	-0.09	-0.22	-0.6	0.16	0.04	-0.1	0.03	0.64	0.12
PF3D7_0607500	para-hydroxybenzoate--polyprenyltransferase, putative	1	0.18	-0.07	0.01	-0.61	-0.24	-0.32	-0.21	-0.58	0.01	0.12	0.51	0.37
PF3D7_0607600	conserved Plasmodium protein, unknown function	1	-0.78	-0.58	-0.47	-0.41	-0.16	-0.02	0.06	0.12	-0.3	-0.25	-0.41	-0.11
PF3D7_0607700	conserved Plasmodium protein, unknown function	1	1.73	1.79	1.51	1.79	1.86	2.03	2.05	2.35	2.08	2.11	1.09	1.23
PF3D7_0607800	GTP-binding protein, putative	1	0.83	0.46	0.61	0.68	0.19	0.25	0.49	0.34	0.67	0.53	1.05	0.78
PF3D7_0607900	conserved Plasmodium protein, unknown function	1	0.69	0.23	0.83	0.79	0.53	0.51	0.84	0.72	0.69	0.61	0.74	0.55
PF3D7_0608000	conserved protein, unknown function	1	-1.13	-1.51	-1.01	-1.67	-1.23	-1.44	-1.17	-1.44	-1.29	-1.27	-1.01	-1.38
PF3D7_0608100	conserved Plasmodium protein, unknown function	1	0.37	-0.25	-0.17	-0.52	-0.33	-0.45	-0.51	-0.9	-0.25	-0.34	0.19	-0.01
PF3D7_0608200	conserved Plasmodium protein, unknown function	1	0.75	0.33	0.05	0.19	-0.11	-0.16	-0.34	-0.3	0.33	0.25	0.22	-0.06
PF3D7_0608300	conserved Plasmodium protein, unknown function	1	0.72	0.94	0.49	0.86	0.62	0.79	0.53	0.69	1.06	1.06	0.74	0.88
PF3D7_0608310	sorting assembly machinery 50 kDa subunit, putative (SAM50)	1	-1.16	-1.18	-0.82	-1.33	-0.99	-1.16	-1.03	-0.86	-1.36	-1.34	-1.21	-1.16
PF3D7_0608400	conserved Plasmodium protein, unknown function	1	1.89	1.19	1.46	1.41	1.76	1.42	1.65	1.76	1.81	1.82	1.94	1.51
PF3D7_0608500	proteasome subunit alpha type 2, putative	1	-1.45	-1.31	-1.74	-2.33	-2.25	-2.57	-2.8	-2.91	-2.35	-2.42	-2.03	-2.09
PF3D7_0608600	conserved Plasmodium protein, unknown function	1	2.59	2.25	2.78	2.41	1.72	1.54	1.78	1.6	2.11	2.28	2.12	2.21
PF3D7_0608700	chaperone, putative	1	-1.04	-1.35	-0.69	-0.94	-1.35	-1.65	-1.08	-1.16	-1.42	-1.39	-1.04	-1.33
PF3D7_0608800	ornithine aminotransferase (OAT)	1	-0.51	-0.78	-1.31	-1.57	-1.69	-1.74	-1.9	-2	-1.94	-1.8	-1.96	-1.89
PF3D7_0608900	conserved Plasmodium protein, unknown function	1	-0.27	0.05	-0.03	0.42	-0.2	0.18	-0.16	0.38	-0.24	-0.31	-0.37	-0.18
PF3D7_0609000	conserved Plasmodium protein, unknown function	1	-0.11	0.06	-0.18	0.29	-0.31	-0.08	-0.34	0.13	-0.63	-0.54	-0.82	-0.52
PF3D7_0609100	Zn2 or Fe2 permease	1	-1.27	-0.87	-0.93	-1.16	-0.17	-0.37	-0.1	0.01	-0.36	-0.3	-0.33	-0.66
PF3D7_0609200	citrate synthase-like protein, putative	1	-0.33	-0.04	-0.07	0.05	-0.02	0.02	-0.24	0.02	-0.37	-0.13	-0.39	-0.04
PF3D7_0609300	conserved Plasmodium protein, unknown function	1	1.73	1.37	2	1.71	2.38	2.26	2.76	2.5	2.6	2.57	2.38	2.22
PF3D7_0609400	mitochondrial cardiolipin synthase, putative (CLS)	1	0.1	0.53	0.78	1.46	1.05	1.18	1.24	1.66	1.02	1.17	0.7	0.96
PF3D7_0609500	conserved Plasmodium protein, unknown function	1	0.8	1.98	1.16	2.35	1.38	2.24	2.13	3	1.58	1.83	1.38	1.75
PF3D7_0609600	probable protein, unknown function	1	1.97	1.7	1.56	1.48	1.56	1.09	1.33	1.1	2.16	1.99	2.77	2.4
PF3D7_0609700	conserved Plasmodium protein, unknown function	1	0.51	0.48	0.39	0.29	0.53	0.61	0.4	0.64	0.59	0.49	0.72	0.54
PF3D7_0609800	zinc finger protein, putative	1	0.97	0.92	0.69	0.93	0.46	0.74	0.39	0.56	0.35	0.28	0.58	0.71
PF3D7_0609900	conserved Plasmodium protein, unknown function	1	0.02	-0.03	-0.29	-0.19	-0.42	-0.4	-0.59	-0.68	-0.27	-0.34	-0.06	-0.25
PF3D7_0610000	mitochondrial ribosomal protein L19 precursor, putative	1	0.34	-0.08	-0.06	-0.12	0.46	0.17	0.75	0.16	0.49	0.37	0.09	0.37
PF3D7_0610100	Pre-mRNA-splicing factor SLU7, putative (SLU7)	1	0.54	-0.18	0.34	0.02	0.39	-0.08	0.64	-0.03	0.65	0.54	0.51	0.2
PF3D7_0610200	conserved Plasmodium protein, unknown function	1	0.02	-0.45	0.22	-0.13	-0.03	-0.63	0.11	-0.4	0.34	0.23	0.46	0.08
PF3D7_0610400	histone H3 (H3)	1	0.97	0.28	0.19	0.22	1.44	1.28	0.95	0.67	0.95	1.36	1.46	1.68
PF3D7_0610500	conserved protein, unknown function	1	-1.13	-1.14	-1.56	-1.8	-1.05	-1.01	-1.43	-1.17	-1.11	-1.16	-0.97	-1.04
PF3D7_0610600	calcium-dependent protein kinase 2 (CDPK2)	1	-0.15	-0.19	-0.68	-0.76	-1.02	-0.65	-1.25	-0.92	-0.69	-0.62	-0.56	-0.3
PF3D7_0610700	conserved Plasmodium protein, unknown function	1	-0.95	-1.47	-1.14	-1.21	-1.18	-1.62	-1.44	-1.74	-1.41	-1.47	-1.24	-1.73
PF3D7_0610800	transketolase (TK)	1	-1.23	-1.17	-1.36	-1.48	-1.64	-1.78	-1.65	-1.69	-1.89	-1.75	-1.62	-1.83
PF3D7_0610900	trancription factor, putative	1	0.94	0.79	0.9	1.09	0.54	0.57	0.38	0.61	0.47	0.51	0.21	0.09
PF3D7_0611000	SNARE associated Golgi protein, putative	1	0.42	1	0.16	0.25	1.84	1.81	2.21	2.48	1.35	1.45	1.55	1.24
PF3D7_0611100	succinate dehydrogenase subunit 3, putative (SDH3)	1	1.25	0.7	1.55	1.07	1.41	0.64	1.54	0.73	1.49	1.55	1.72	1.15
PF3D7_0611200	transcription factor with AP2 domain(s), putative (ApiAP2)	1	0.75	0.09	0.55	0.37	0.1	-0.53	0.13	-0.63	0.33	0.23	0.26	0.03
PF3D7_0611300	conserved Plasmodium protein, unknown function	1	0.48	0.71	0.27	0.43	-0.07	-0.33	-0.14	-0.38	-0.11	-0.08	-0.5	-0.49
PF3D7_0611400	SWI/SNF-related matrix-associated actin-dependent regulator of chromatin	1	-0.01	-0.1	-0.18	-0.13	-0.61	-1.17	-0.68	-1.14	-0.82	-0.91	-1.36	-1.37
PF3D7_0611500	conserved Plasmodium protein, unknown function	1	0.72	1.18	0.87	1.04	2.11	2.11	2.54	2.7	2.3	2.38	1.92	1.81
PF3D7_0611600	conserved Plasmodium protein, unknown function	1	0.21	0.64	0.32	0.98	1.44	1.54	1.71	2.06	1.06	1.22	0.91	1.03
PF3D7_0611700	60S ribosomal protein L39, putative	1	0.54	-0.02	0.2	-0.68	0.02	-0.51	-0.36	-0.98	0.33	0.21	0.34	-0.23
PF3D7_0611800	conserved Plasmodium protein, unknown function	1	1.87	1.68	1.12	1.02	1.12	1.24	-0.05	0.19	1.11	1.1	1.41	1.27
PF3D7_0611900	lsm12, putative	1	0.74	0.65	0.86	-0.07	0.66	0.54	0.58	0.52	0.75	0.8	0.99	0.48
PF3D7_0612000	conserved Plasmodium protein, unknown function	1	-0.36	-0.89	-0.12	-0.42	0.29	-0.13	0.33	0.03	0.32	0.32	0.13	-0.27
PF3D7_0612100	eukaryotic translation initiation factor 3 subunit L, putative	1	-2.33	-1.92	-2.02	-1.96	-2.06	-1.99	-2.06	-1.8	-2.42	-2.25	-2.15	-2.06
PF3D7_0612200	leucine-rich repeat protein (LRR6)	1	1.12	0.91	1.01	1.06	1.61	1.59	1.58	1.56	1.77	1.62	1.64	1.51
PF3D7_0612300	conserved protein, unknown function	1	0.76	0.77	0.52	0.35	0.3	0.56	0.32	0.71	0.17	0.17	0.55	0.51
PF3D7_0612400	conserved Plasmodium protein, unknown function	1	1.26	0.78	1.25	1.11	1.05	1.2	1.09	1.27	1.22	1.22	1.5	1.47
PF3D7_0612500	conserved Plasmodium protein, unknown function	1	1.87	1.68	2.08	1.99	2.3	2.06	2.35	2.47	2.63	2.85	2.62	2.44
PF3D7_0612600	PP-loop family protein, putative	1	-0.34	-0.55	-0.36	-0.74	-0.31	-0.56	-0.18	-0.6	-0.08	-0.29	-0.19	-0.4
PF3D7_0612700	6-cysteine protein (P12)	1	-0.98	-1.13	-0.58	-0.9	-0.6	-0.99	-0.64	-0.46	-1.23	-1.13	-0.6	-1
PF3D7_0612800	6-cysteine protein (P12p)	1	0.54	0.47	0.12	0.12	0.06	-0.05	0.39	0.16	-0.25	-0.18	-0.32	-0.45
PF3D7_0612900	nucleolar GTP-binding protein 1, putative	1	-0.36	-0.1	-0.31	-0.42	-0.01	-0.11	0.3	-0.05	-0.41	-0.37	-0.6	-0.51
PF3D7_0613000		1	-0.8	-1.22	-1.02	-1.65	-1.89	-2.43	-2.31	-2.17	-1.7	-1.5	-1.25	-1.57
PF3D7_0613100	conserved Plasmodium protein, unknown function	1	0.36	-0.13	0.82	0.48	0.4	0.06	0.57	0.38	0.27	0.49	0.33	0.35
PF3D7_0613200	conserved Plasmodium protein, unknown function	1	-0.3	-0.45	-0.16	0.29	0.58	0.45	0.63	0.75	0.78	0.87	0.74	0.61
PF3D7_0613300	rhoptry protein (ROP14)	1	-1.51	-1.62	-1.33	-1.44	-1.1	-0.89	-1.67	-1.41	-2.08	-2.06	-1.28	-1.42
PF3D7_0613400	apicoplast ribosomal protein L18 precursor, putative	1	-0.33	-0.55	0.94	-0.11	0.58	0.52	0.58	0.63	0.42	0.44	0.38	0.14
PF3D7_0613500	adapter-related protein, putative	1	1.14	0.84	0.84	0.51	1.03	0.82	0.89	0.48	1.19	1.1	1.22	1.11
PF3D7_0613600	conserved Plasmodium protein, unknown function	1	0.26	0.38	0.01	-0.26	0.71	0.57	1.11	0.83	0.56	0.48	0.41	0.34
PF3D7_0613700	syntaxin binding protein, putative	1	0.09	0.42	0.58	0.23	1.35	1.18	1.69	1.39	1.17	1.24	1.06	0.96
PF3D7_0613800	transcription factor with AP2 domain(s) (ApiAP2)	1	-0.97	-0.65	-1.41	-0.3	-0.98	0.13	-1.9	0.44	-2.17	-2.06	-2.1	-1.3
PF3D7_0613900	myosin E, putative (myoE)	1	-3.31	-2.85	-2.42	-1.43	-0.41	-0.71	-2.31	-1.14	-2.99	-2.88	-2.15	-1.33
PF3D7_0614000	thiamin-phosphate pyrophosphorylase, putative	1	-0.43	-0.99	-0.74	-1.37	-0.86	-1.45	-1.44	-1.84	-1.02	-1.2	-0.36	-1.02
PF3D7_0614100	conserved Plasmodium protein, unknown function	1	0.46	-0.08	0.08	-0.19	-0.15	-0.65	-0.37	-0.83	0.26	0.06	0.38	-0.08
PF3D7_0614200	conserved Plasmodium protein, unknown function	1	-0.49	-0.14	-0.47	0.18	0.05	0.44	0.52	1.2	0.06	0.17	-0.21	0.2
PF3D7_0614300	organic anion transporter	1	-1.46	-1.72	-1.91	-2.53	-1.74	-1.72	-2.02	-2.06	-2.51	-2.44	-2.15	-2.24
PF3D7_0614400	conserved protein, unknown function	1	0.33	-0.46	0.4	-0.21	0.2	0.15	0.71	0.12	0.28	0.23	0.48	0.41
PF3D7_0614500	60S ribosomal protein L19, putative	1	-1.54	-1.98	-0.98	-1.92	-2.22	-2.23	-2.14	-2.32	-2.04	-1.9	-1.57	-1.51
PF3D7_0614600	conserved Plasmodium protein, unknown function	1	1.59	1.02	1.35	1.15	1.29	1.05	1.52	1.27	1.84	1.64	1.98	1.59
PF3D7_0614700	conserved Plasmodium protein, unknown function	1	0.93	0.86	0.58	-0.03	0.65	0.7	0.8	0.92	1	1.08	1.34	1.03
PF3D7_0614800	endonuclease III homologue, putative	1	1.2	1.21	1.26	1.04	1.5	1.37	1.74	1.56	1.66	1.71	1.46	1.35
PF3D7_0614900	conserved Plasmodium membrane protein, unknown function	1	0.33	0.43	0.11	0.1	0	-0.23	-0.07	-0.16	-0.43	-0.44	-0.44	-0.54
PF3D7_0615000	conserved Plasmodium protein, unknown function	1	0.75	0.88	0.78	1.03	1.59	1.47	1.86	2.1	2.12	2.09	1.94	1.61
PF3D7_0615100	enoyl-acyl carrier reductase (ENR)	1	2.65	2.39	2	1.7	2.11	1.82	2.45	2.07	2.52	2.59	2.27	2.05
PF3D7_0615200	conserved Plasmodium protein, unknown function	1	1.92	2.2	2.12	2.21	2.92	2.81	3.27	3.33	3.08	3.06	2.65	2.39
PF3D7_0615300	GPI-anchored wall transfer protein 1, putative (GWT1)	1	0.94	0.84	0.98	1.05	1.66	1.56	1.9	1.88	1.49	1.49	1.24	1.21
PF3D7_0615400	ribonuclease, putative	1	-0.58	-0.59	-0.39	-0.56	-0.35	-0.52	-0.41	-0.38	-0.54	-0.6	-0.49	-0.5
PF3D7_0615500	cdc2-related protein kinase 5 (CRK5)	1	0.59	0.63	0.79	0.32	0.97	0.86	1.12	0.98	0.97	0.98	0.8	0.92
PF3D7_0615600	conserved Plasmodium protein, unknown function	1	-0.83	-0.79	-0.29	-0.51	-0.71	-0.88	-0.45	-0.58	-0.94	-0.91	-1.13	-1.03
PF3D7_0615700	RNA and export factor binding protein, putative	1	-0.09	-0.27	0.49	0.3	-0.29	-0.52	0.11	-0.47	-0.12	-0.09	-0.16	-0.24
PF3D7_0615800	conserved Plasmodium protein, unknown function	1	-0.11	-0.38	-0.15	-0.33	-0.58	-0.88	-0.47	-0.67	-0.53	-0.6	-0.67	-0.92
PF3D7_0615900	conserved Plasmodium protein, unknown function	1	0.42	0.03	0.1	-0.06	-0.03	-0.2	-0.25	-0.37	0.16	0.16	0.33	0.2
PF3D7_0616000	pyridoxine kinase (PdxK)	1	0.75	0.43	0.29	0.04	0.21	0.08	0.11	-0.17	0.42	0.41	0.98	0.6
PF3D7_0616100	conserved Plasmodium protein, unknown function	1	-3.86	-4.01	-3.62	-4.12	-4	-4.01	-3.84	-3.69	-3.75	-3.77	-3.3	-3.64
PF3D7_0616200	Ndc80 homologue, putative	1	0.11	-0.02	0.1	0.37	0	0.04	-0.47	-0.45	-0.54	-0.54	0.17	0
PF3D7_0616300	conserved Plasmodium protein, unknown function	1	1.6	0.87	0.99	0.78	0.54	0.34	1.03	0.63	1.62	1.4	2.01	1.23
PF3D7_0616400	conserved Plasmodium protein, unknown function	1	0.2	0.09	-0.09	-0.03	0.06	0.05	0.2	0.08	0.45	0.12	0.2	0.16
PF3D7_0616500	TRAP-like protein (TLP)	1	1.51	1.49	1.6	1.86	2.53	2.5	2.91	3.06	2.93	2.86	2.88	2.65
PF3D7_0616600	conserved Plasmodium protein, unknown function	1	0.49	1.06	1.41	1.71	1.71	1.95	1.98	2.45	1.88	1.88	2.19	2.09
PF3D7_0616700	ras GTPAse, putative	1	1.85	1.12	1.15	0.78	1.31	0.88	1.34	0.42	1.66	1.6	1.67	1.23
PF3D7_0616800	malate:quinone oxidoreductase, putative	1	-0.08	0.16	-0.44	-0.13	-0.11	0.05	0.31	0.39	-0.4	-0.24	-0.38	-0.17
PF3D7_0616900	conserved Plasmodium protein, unknown function	1	-0.04	-0.28	0.14	0.3	0	-0.32	0.31	0.09	0.31	0.23	0.03	-0.14
PF3D7_0617000	mitochondrial import receptor subunit tom40, putative (TOM40)	1	-1.7	-1.32	-1.68	-1.56	-0.94	-0.97	-0.59	-0.69	-1.06	-0.95	-1.11	-1.02
PF3D7_0617100	alpha adaptin-like protein, putative	1	-0.44	-0.37	-0.58	-0.71	-0.59	-0.73	-0.84	-0.97	-0.71	-0.55	-0.34	-0.22
PF3D7_0617200	conserved Plasmodium protein, unknown function	1	0.1	-0.16	0.06	-0.31	-0.38	-0.47	-0.24	-0.64	-0.28	-0.34	-0.39	-0.34
PF3D7_0617300	conserved Plasmodium protein, unknown function	1	0.47	0.06	0.63	0.08	0.84	0.53	1.08	0.34	0.79	0.92	1.08	0.69
PF3D7_0617400	erythrocyte membrane protein 1, PfEMP1 (VAR)	1	-1.06	-1.18	-0.7	-1.29	-1.23	-1.25	-1.24	-1.47	-1.31	-1.41	-0.86	-0.94
PF3D7_0617500	rifin, pseudogene	1	1.03	0.61	0.55	0.41	0.42	0.2	0.68	0.43	0.06	0.21	0.15	-0.33
PF3D7_0617600	stevor	1	-3.07	-3.41	-2.71	-3.4	-2.97	-3.09	-3.14	-2.99	-3.4	-3.37	-2.61	-2.77
PF3D7_0617700	rifin (RIF)	1	-0.32	-0.5	0.12	0.03	0.09	0.13	0.09	0.13	0.1	-0.17	0.38	0.57
PF3D7_0617800	histone H2A (H2A)	1	-0.06	-0.39	0.08	0.05	1.04	1.17	0.84	0.04	0.58	1	0.39	1.09
PF3D7_0617900	histone H3 variant, putative (H3.3)	1	0.16	-0.05	-0.13	-0.04	0.71	0.95	0.33	-0.15	0.1	0.21	-0.23	0.4
PF3D7_0618000	conserved Plasmodium membrane protein, unknown function	1	-3.95	-3.37	-3.24	-2.48	-1	-0.99	-3.02	-1.75	-3.34	-3.54	-2.91	-2.72
PF3D7_0618100	conserved Plasmodium protein, unknown function	1	0.04	-0.03	0.21	-0.06	-0.05	-0.48	-0.03	-0.39	-0.08	-0.15	-0.34	-0.29
PF3D7_0618200	conserved Plasmodium protein, unknown function	1	-0.33	-0.84	0.01	-0.86	-0.96	-1.64	-0.82	-1.67	-0.9	-1.02	-0.9	-1.26
PF3D7_0618300	60S ribosomal protein L27a, putative	1	-2.16	-2.32	-2.31	-2.45	-2.63	-2.91	-2.75	-3	-2.33	-2.21	-2.02	-1.96
PF3D7_0618400	conserved Plasmodium membrane protein, unknown function	1	0.86	1.65	0.42	1.15	0	0.51	0.33	1.08	0.34	0.59	0.84	1.52
PF3D7_0618500	malate dehydrogenase (MDH)	1	1.21	1.6	0.81	0.8	1.1	1.2	1.26	1.46	1.16	1.21	0.97	0.95
PF3D7_0618600	rhomboid protease ROM10 (ROM10)	1	0.24	0.38	0.61	0.2	0.58	0.26	0.56	0.75	0.61	0.82	1.03	0.59
PF3D7_0618700	transport protein particle (TRAPP) component, putative	1	-0.25	-0.22	0.39	0.25	0.17	-0.05	0.37	0.26	0.29	0.45	0.49	0.43
PF3D7_0618800	conserved Plasmodium protein, unknown function	1	0.45	0	0.23	0.06	0.45	0.41	0.79	0.6	0.66	0.64	0.88	0.78
PF3D7_0618900		1	0.67	1.15	0.97	0.85	2.19	2.08	2.46	2.44	1.86	1.96	1.8	1.55
PF3D7_0619000		1	-0.84	-0.36	-0.29	-0.06	0.55	0.54	0.81	0.85	0.46	0.44	0.19	0.27
PF3D7_0619100	conserved Plasmodium protein, unknown function	1	-1.22	-0.7	-1.06	-0.45	-1.08	-1.02	-0.65	-0.17	-1.3	-1.17	-1.48	-1.23
PF3D7_0619200	conserved Plasmodium protein, unknown function	1	-0.69	-0.95	-0.68	-0.83	-0.6	-0.84	-0.64	-0.92	-0.37	-0.5	-0.33	-0.51
PF3D7_0619300	conserved Plasmodium protein, unknown function	1	1.67	1.13	2.02	1.68	1.41	1.16	1.77	1.32	1.63	1.55	1.38	1.15
PF3D7_0619400	cell division cycle protein 48 homologue, putative	1	-0.65	-0.69	-0.72	-0.59	-0.94	-0.9	-1.31	-1.41	-1.48	-1.43	-1.42	-0.94
PF3D7_0619500	acyl-CoA synthetase (ACS12)	1	-3.3	-1.84	-2.37	-1.3	-2.33	-1.96	-1.96	-1.51	-2.93	-2.91	-2.88	-2.07
PF3D7_0619600	conserved Plasmodium protein, unknown function	1	-1.17	-0.56	-0.62	0	-0.29	-0.19	-0.18	0.08	-0.27	-0.38	-0.38	-0.3
PF3D7_0619700	conserved Plasmodium protein, unknown function	1	0.76	0.91	0.98	0.95	0.99	0.93	1.03	0.92	1.21	1.24	0.92	1.17
PF3D7_0619800	conserved Plasmodium membrane protein, unknown function	1	-0.92	-0.74	-0.66	-0.56	-0.92	-1.06	-0.69	-0.69	-1.19	-1.14	-1.23	-1.03
PF3D7_0619900	splicing factor 3A subunit 2, putative (SF3A2)	1	-0.84	-0.87	-0.46	-0.8	-0.65	-0.75	-0.38	-0.63	-0.6	-0.51	-0.87	-0.79
PF3D7_0620000	conserved Plasmodium protein, unknown function	1	1.28	2.07	1.5	2.44	0.39	1.8	1.58	2.21	0.6	0.82	2.13	2.81
PF3D7_0620100	conserved Plasmodium protein, unknown function	1	1.87	1.57	1.33	1.57	0.73	0.62	1	0.74	1.31	1.42	0.94	1.1
PF3D7_0620200	conserved Plasmodium protein, unknown function	1	-0.19	1.76	-0.06	2.11	-0.24	1.16	0.16	1.85	-0.06	0.51	-0.48	1.41
PF3D7_0620300	conserved Plasmodium protein, unknown function	1	-3.01	-0.76	-2.34	-0.3	-1.13	-0.26	-1.86	0.14	-2.9	-2.79	-2.54	-1.66
PF3D7_0620400	merozoite surface protein 10 (MSP10)	1	-1.48	-0.45	-1.37	0.28	-0.46	0.07	-1.39	0.34	-1.68	-1.57	-1.25	-0.84
PF3D7_0620500	cleavage stimulation factor subunit 1-like protein, putative	1	-0.94	-1.03	-0.83	-0.84	-0.77	-1.03	-0.51	-0.75	-0.83	-0.86	-0.68	-0.8
PF3D7_0620600	conserved Plasmodium protein, unknown function	1	0.86	0.36	1.04	1.38	0.81	0.76	1.18	1.17	1.3	1.34	1.1	0.93
PF3D7_0620700	DnaJ protein, putative	1	1.43	1.59	1.92	2.05	2.23	2.12	2.3	2.56	2.23	2.36	2.11	2.17
PF3D7_0620800	tRNA Alanine	1	-0.08	-0.43	0.84	-0.27	0.14	-0.14	-1.08	-0.86	-0.35	0.48	-0.76	-0.74
PF3D7_0620900	tRNA Leucine	1	0.57	0.39	0.36	-0.12	-0.19	-0.4	-0.24	-0.49	0.17	-0.18	-0.03	-0.45
PF3D7_0621000	conserved Plasmodium protein, unknown function	1	-0.24	-0.64	-0.16	0.05	-0.48	-0.87	-0.16	-0.35	-0.22	-0.23	-0.11	-0.43
PF3D7_0621100	conserved Plasmodium protein, unknown function	1	1	1.13	0.91	0.81	0.89	0.89	0.62	0.58	1	1.1	1.23	1.23
PF3D7_0621200	pyridoxine biosynthesis protein PDX1 (PDX1)	1	-1.03	-1.12	-0.93	-1.24	-1.37	-1.38	-1.16	-1.3	-1.53	-1.45	-1.42	-1.41
PF3D7_0621300	mRNA binding Pumilio-homology domain protein, putative	1	-0.73	-0.7	-0.55	-0.49	-1.06	-1.06	-0.89	-0.93	-0.69	-0.61	-0.78	-0.55
PF3D7_0621400	Pf77 protein (ALV7)	1	2.23	2.59	2.25	2.48	3.18	3.28	3.53	3.6	2.89	3.1	2.7	2.84
PF3D7_0621500	conserved Plasmodium protein, unknown function	1	-0.3	0.5	0.01	1.32	-0.29	0.43	0.07	0.96	-0.06	0.24	-0.46	0.17
PF3D7_0621600	tRNA Serine	1	0.25	-0.03	-0.21	-0.61	0.08	0.22	0.05	0.08	0.34	0.33	0.44	0.18
PF3D7_0621700	conserved Plasmodium protein, unknown function	1	0.68	0.63	0.87	0.82	0.6	0.64	1.15	1.09	0.95	0.95	0.63	0.66
PF3D7_0621800	nascent polypeptide associated complex alpha chain, putative	1	-0.9	-1.02	-1.11	-1.06	-1.74	-1.92	-1.74	-1.75	-1.94	-1.75	-1.66	-1.73
PF3D7_0621900	conserved Plasmodium protein, unknown function	1	-1.23	-1.29	-1.5	-1.62	-1.51	-1.98	-1.68	-1.77	-1.64	-1.62	-1.68	-1.9
PF3D7_0622000	conserved Plasmodium protein, unknown function	1	0.98	0.58	0.54	0.13	0.59	0.34	0.33	0.22	0.64	0.59	0.53	0.43
PF3D7_0622100	conserved Plasmodium protein, unknown function	1	2.09	1.71	2.04	1.67	1.86	1.76	2.09	1.66	2.51	2.51	2.36	2.27
PF3D7_0622200	radical SAM protein, putative	1	-0.92	-0.45	-0.47	0.23	-0.64	-0.26	-0.02	0.39	-0.76	-0.47	-0.78	-0.36
PF3D7_0622300	vacuolar transporter chaperone, putative	1	1.19	1.48	1.05	1.71	0.76	1.06	1.09	1.43	1.11	1.45	0.64	1.37
PF3D7_0622400	conserved Apicomplexan protein, unknown function	1	0.17	-0.58	-0.32	-0.58	-0.25	-0.66	-0.21	-0.55	-0.21	-0.28	-0.35	-0.58
PF3D7_0622500	RNA methyltransferase, putative	1	0.74	0.74	0.44	0.65	1.06	1.08	1.47	1.48	1.19	1.21	0.79	1.14
PF3D7_0622600	conserved Plasmodium protein, unknown function	1	1.68	1.4	1.36	1.09	1.11	0.71	0.96	0.77	1.35	1.32	1.18	1.26
PF3D7_0622700	conserved Plasmodium membrane protein, unknown function	1	0.83	0.71	0.45	0.15	1.19	1.33	1.47	1.52	1.35	1.42	0.56	0.95
PF3D7_0622800	leucine--tRNA ligase, putative	1	-0.94	-1.04	-1.09	-1.15	-1.1	-1.28	-1.11	-1.35	-1.17	-1.04	-1.37	-1.12
PF3D7_0622900	transcription factor with AP2 domain(s), putative (ApiAP2)	1	-0.27	-0.23	-0.81	-0.45	-0.46	0.09	-1.03	-0.74	-0.86	-0.72	-0.74	-0.24
PF3D7_0623000	chorismate synthase (CS)	1	-1.16	-1.02	-1.06	-0.85	-1.15	-1.13	-1.16	-0.85	-1.34	-1.39	-1.3	-1.37
PF3D7_0623100	coronin binding protein, putative	1	-0.17	-0.35	-0.54	-0.58	-0.74	-0.89	-0.74	-0.95	-0.81	-0.86	-0.63	-0.7
PF3D7_0623200	ferredoxin NADP reductase (FNR)	1	-0.21	0.32	0.14	-0.07	1.64	1.57	1.95	1.96	1.17	1.15	0.98	1.01
PF3D7_0623300	EGF-like membrane protein, putative	1	-1	-0.66	-0.8	-0.72	-0.48	-0.47	-0.23	-0.07	-0.64	-0.59	-0.55	-0.51
PF3D7_0623400	RNA-binding protein mei2 homologue, putative	1	1.12	1.58	1.04	1.57	0.93	1.36	1.54	1.42	1.47	1.73	1.01	1.72
PF3D7_0623500	superoxide dismutase (SOD2)	1	1.3	1.17	1.09	1.16	1.52	1.49	1.8	2.19	1.8	1.82	1.92	1.59
PF3D7_0623600	transcription or splicing factor-like protein, putative	1	-0.54	-0.56	-0.84	-1.09	-1.18	-1.4	-1.11	-1.36	-1.29	-1.28	-1.08	-1.21
PF3D7_0623700	ATP dependent DEAD-box helicase, putative	1	0.23	-0.05	0.14	0.11	0.5	0.45	0.85	0.6	0.61	0.61	0.39	0.3
PF3D7_0623800	protein kinase, putative (TKL4)	1	-1.44	-0.96	-1.63	-1.14	-0.75	-0.53	-1.53	-1.07	-1.98	-1.82	-1.86	-1.2
PF3D7_0623900	ribonuclease H2 subunit A, putative	1	0.96	0.57	1.59	1.4	0.84	0.47	1.26	0.68	0.85	0.87	0.63	0.64
PF3D7_0624000	hexokinase (HK)	1	-2	-2.07	-2.42	-2.73	-2.24	-2.37	-2.42	-2.77	-2.27	-2.16	-1.87	-1.88
PF3D7_0624100	conserved Plasmodium protein, unknown function	1	1.11	0.75	0.74	0.39	1.28	1.16	1.47	1.02	1.27	1.03	1.57	1.36
PF3D7_0624200	conserved Plasmodium protein, unknown function	1	0.91	0.93	0.94	1.14	1.53	1.7	1.76	1.75	1.54	1.62	1.79	1.62
PF3D7_0624300	conserved Plasmodium protein, unknown function	1	1.96	1.84	2.16	1.94	2.55	2.22	2.45	2.46	2.41	2.53	2.57	2.38
PF3D7_0624400	conserved Plasmodium protein, unknown function	1	-0.3	-0.39	0.11	0.1	-0.37	-0.35	-0.04	-0.13	-0.3	-0.15	-0.1	-0.05
PF3D7_0624500	anaphase promoting complex subunit, putative	1	-0.1	0.05	0.44	-0.3	0.72	0.57	0.99	0.93	0.51	0.63	0.57	0.59
PF3D7_0624600	SNF2 helicase, putative (ISWI)	1	-0.45	-0.5	-0.58	-0.53	-0.55	-0.47	-0.73	-0.66	-0.75	-0.77	-0.96	-0.9
PF3D7_0624700	N-acetylglucosaminylphosphatidylinositol deacetylase, putative	1	-0.99	-1.43	-0.9	-1.31	-1.48	-0.94	-1.36	-1.4	-1.19	-0.92	-0.47	-0.65
PF3D7_0624800	conserved Plasmodium protein, unknown function	1	1.35	1.97	1.68	1.81	1.48	1.38	1.79	1.95	1.33	1.72	0.84	1.23
PF3D7_0624900	conserved Plasmodium protein, unknown function	1	1.25	1.05	1.67	1.9	1.92	1.95	2.56	2.6	2.39	2.31	1.89	1.83
PF3D7_0625000		1	0.45	0.68	0.33	0.36	0.79	0.76	0.97	1.19	0.35	0.56	0.92	0.63
PF3D7_0625100	sphingomyelin synthase 2, putative (SMS2)	1	1.65	1.89	1.35	1.17	2.71	2.5	3.05	3.33	2.49	2.5	1.37	1.14
PF3D7_0625200	conserved Plasmodium protein, unknown function	1	1.02	0.6	1.21	1.12	1.16	0.9	1.64	1.27	1.58	1.51	1.5	1.29
PF3D7_0625300	DNA polymerase 1, putative	1	-0.72	-0.59	-0.35	-0.47	0.15	-0.12	0.45	0.17	0.18	0.17	-0.1	-0.12
PF3D7_0625400	conserved Plasmodium protein, unknown function	1	-3.27	-2.84	-2.7	-2	-1.84	-1.97	-2.29	-1.64	-3.16	-3	-2.73	-2.72
PF3D7_0625500	conserved Plasmodium membrane protein, unknown function	1	-0.35	-0.56	-0.83	-1	-0.89	-0.14	-0.84	0.53	-0.88	-0.61	-0.36	-0.49
PF3D7_0625600	poly(A) polymerase PAP, putative	1	-0.65	-0.32	-0.84	-0.75	-0.81	-0.89	-0.96	-0.82	-1.02	-0.99	-0.98	-0.92
PF3D7_0625700	conserved Plasmodium protein, unknown function	1	0.51	0.4	-0.12	0	-0.33	-0.62	-0.54	-0.71	-0.36	-0.36	-0.5	-0.69
PF3D7_0625800	conserved Plasmodium protein, unknown function	1	-0.54	-0.43	-0.76	-0.18	-0.28	-0.05	-0.31	-0.01	-0.39	-0.53	-0.39	-0.46
PF3D7_0625900	conserved Plasmodium protein, unknown function	1	1.85	1.52	1.95	1.21	0.9	0.67	1.21	0.97	1.68	1.03	2.75	3.07
PF3D7_0626000	conserved Plasmodium protein, unknown function	1	-0.41	0.05	-0.68	-0.7	0.81	0.83	1.03	1.08	0.9	1.08	0.01	0.02
PF3D7_0626100	oxidoreductase, short-chain dehydrogenase family, putative	1	-0.04	0.22	-0.15	-0.08	-0.08	0.05	-0.08	0.08	-0.14	-0.08	-0.07	-0.25
PF3D7_0626200	conserved Plasmodium protein, unknown function	1	0.12	-0.21	0.06	-0.18	-0.26	-1.01	-0.2	-0.84	-0.12	-0.1	-0.06	-0.25
PF3D7_0626300	3-oxoacyl-acyl-carrier protein synthase I/II (FabB/FabF)	1	0.09	0.87	-0.04	0.69	-0.32	0.3	-0.14	0.3	-0.37	-0.23	-0.56	-0.26
PF3D7_0626400	Sec14 domain containing protein	1	1.27	1.06	0.9	0.83	1.58	1.52	1.8	1.57	1.95	1.98	1.66	1.66
PF3D7_0626500	conserved Plasmodium protein, unknown function	1	1.39	1.05	1.68	1.6	2.24	2.09	2.62	2.14	2.91	2.6	2.73	2.54
PF3D7_0626600	conserved Plasmodium protein, unknown function	1	0.76	0.07	0.74	0.01	-0.13	-0.56	0.05	-0.26	0.39	0.58	0.27	0.01
PF3D7_0626700	conserved protein, unknown function	1	-1.27	-1.09	-1.42	-1.79	-2.2	-2.76	-2.2	-2.72	-2.55	-2.4	-2.56	-2.42
PF3D7_0626800	pyruvate kinase (PyrK)	1	-3.42	-3.22	-3.2	-3.77	-3.92	-3.94	-3.86	-3.96	-4.13	-4.04	-3.9	-3.82
PF3D7_0626840	putative ncRNA	1	1.44	0.74	0.72	-0.21	0.31	-0.31	-0.18	-0.23	-0.07	-0.04	0.64	-0.09
PF3D7_0626900	mitochondrial ribosomal protein L46 precursor, putative	1	0.61	0.44	0.09	0.27	-0.23	-0.57	0.06	-0.73	0.3	0.36	0.14	0.28
PF3D7_0627000	conserved Plasmodium protein, unknown function	1	1.83	1.1	2.12	1.13	1.78	1.55	1.66	1.82	2.12	2.59	1.84	1.41
PF3D7_0627100	ankyrin-repeat protein, putative	1	-0.08	0.16	-0.34	-0.21	-0.19	-0.17	-0.58	-0.6	-0.45	-0.42	-0.73	-0.45
PF3D7_0627200	myosin light chain, putative	1	0.86	0.81	0.77	1.04	0.75	0.76	0.7	0.52	0.77	0.84	0.69	0.76
PF3D7_0627300	E3 ubiquitin-protein ligase RNF5, putative (RNF5)	1	0.27	0.08	0.2	0.47	-0.49	-0.52	-0.39	-0.24	-0.56	-0.55	-0.26	-0.53
PF3D7_0627400	mitochondrial import inner membrane translocase subunit TIM22, putative (TIM22)	1	0.23	-0.21	0.17	-0.37	0.83	0.57	1.01	0.79	1.08	1.09	0.91	0.53
PF3D7_0627500	4-methyl-5(B-hydroxyethyl)-thiazol monophosphate biosynthesis enzyme	1	-1.97	-1.99	-1.65	-2.17	-2.48	-2.62	-2.51	-2.47	-2.11	-1.93	-1.36	-1.7
PF3D7_0627600	conserved Plasmodium protein, unknown function	1	2.38	1.95	1.96	2.26	1.35	1.52	1.68	1.52	1.63	1.73	1.24	1.47
PF3D7_0627700	transportin	1	-0.63	-0.43	-0.96	-0.81	-1.35	-1.06	-1.63	-1.12	-1.71	-1.63	-1.63	-1.49
PF3D7_0627800	acetyl-CoA synthetase, putative	1	-1.88	-2.01	-2.01	-2.65	-1.73	-2.31	-2.17	-2.49	-2.06	-2.27	-1.6	-2.19
PF3D7_0627900	conserved Plasmodium protein, unknown function	1	-0.87	-0.96	-0.89	-0.36	-1.26	-0.99	-1.18	0.2	-0.99	-1.11	-0.66	-0.82
PF3D7_0628000	6-pyruvoyltetrahydropterin synthase (PTPS)	1	-0.63	-0.99	-0.5	-0.79	-1.03	-1.22	-0.57	-0.85	-0.42	-0.5	0.2	-0.35
PF3D7_0628100	HECT-domain (ubiquitin-transferase), putative	1	-0.64	-0.11	-0.5	-0.17	0.37	0.54	0.42	0.79	-0.11	-0.05	-0.14	0.11
PF3D7_0628200	protein kinase PK4 (PK4)	1	-0.44	-0.43	-0.47	-0.39	-0.41	-0.68	-0.5	-0.6	-0.42	-0.37	-0.49	-0.4
PF3D7_0628300	choline/ethanolaminephosphotransferase, putative (CEPT)	1	-2.58	-2.51	-2.94	-2.99	-1.45	-1.9	-2.05	-2.02	-2.58	-2.61	-2.28	-2.51
PF3D7_0628500	conserved Plasmodium protein, unknown function	1	-0.26	-0.56	0.22	-0.58	0.15	-0.36	0.27	-0.19	0.32	0.33	0.31	0.07
PF3D7_0628600	conserved Plasmodium protein, unknown function	1	-0.09	-0.08	0.23	0.17	-0.24	-0.22	0.06	-0.33	-0.27	-0.2	-0.35	-0.21
PF3D7_0628700	conserved Plasmodium protein, unknown function	1	0.24	-0.22	-0.19	-0.75	-0.33	-0.67	0.02	-0.46	0.02	0.18	0.32	-0.27
PF3D7_0628800	glutamyl-tRNA(Gln) amidotransferase subunit B, putative	1	-0.47	-0.56	-0.72	-0.88	-1.2	-1.55	-0.9	-1.4	-1.03	-1.09	-1.22	-1.26
PF3D7_0628900	RAP protein, putative	1	0.28	0.18	0.47	0.16	-0.48	-0.63	0.37	-0.04	0.21	0.01	-0.22	-0.27
PF3D7_0629000	conserved protein, unknown function	1	-1.22	-1.29	-0.16	-0.53	-0.66	-0.82	-0.37	-1.08	-0.97	-0.59	-0.82	-0.69
PF3D7_0629100	nicotinate phosphoribosyltransferase, putative	1	-1.02	-0.53	-0.87	-0.72	-0.31	-0.08	0.23	0.12	-0.33	-0.53	-0.06	-0.24
PF3D7_0629200	DnaJ protein, putative	1	-0.93	-1.19	-0.61	-0.77	-0.83	-1.23	-0.6	-1.22	-1.27	-1.3	-1.04	-1.25
PF3D7_0629300	phosphatidylcholine-sterol acyltransferase precursor, putative (PL)	1	-1.12	-0.69	-0.63	-0.39	-0.07	0.22	-0.57	0.09	-0.31	-0.42	-0.15	-0.13
PF3D7_0629400	RNA binding protein, putative	1	0.86	0.84	0.46	0.58	0.28	0.3	0.18	-0.04	0.52	0.53	0.66	0.92
PF3D7_0629500	amino acid transporter, putative	1	-2.36	-1.77	-2.03	-1.97	-1.71	-1.56	-1.86	-1.77	-2.49	-2.33	-2.13	-1.72
PF3D7_0629600	conserved Plasmodium protein, unknown function	1	-1.37	-0.78	-1.68	-1.32	-1.31	-0.97	-1.31	-1.16	-1.5	-1.25	-1.63	-0.92
PF3D7_0629700	SET domain protein, putative (SET1)	1	-0.33	-0.42	-0.4	-0.24	-0.45	-0.52	-0.74	-0.64	-0.65	-0.68	-0.82	-0.89
PF3D7_0629800	cullin-like protein, putative	1	-0.04	-0.31	-0.17	-0.19	-0.46	-0.63	-0.4	-0.53	-0.74	-0.63	-1.03	-0.75
PF3D7_0629900	sec14-like cytosolic factor or phosphatidylinositol/phosphatidylcholine transfer protein, putative	1	0.72	1.03	0.64	0.28	1.74	1.65	1.93	1.94	1.91	1.91	1.81	1.82
PF3D7_0630000	CPW-WPC family protein	1	0.23	0.12	0.12	0.36	0.89	1.05	0.69	0.73	0.27	0.54	0.47	0.67
PF3D7_0630100	conserved Plasmodium protein, unknown function	1	-0.32	0.38	0.21	1.13	0.08	0.76	-0.04	0.78	-0.11	0.14	0.89	1.26
PF3D7_0630200	secreted ookinete protein, putative (PSOP6)	1	1.56	1.87	1.81	1.74	2.56	2.59	2.73	2.69	2.48	2.58	2.33	2.48
PF3D7_0630300	DNA polymerase epsilon, catalytic subunit a, putative	1	0.42	0.64	0.9	0.8	0.88	0.88	1.27	0.79	0.6	0.7	0.02	0.51
PF3D7_0630400	conserved Plasmodium protein, unknown function	1	1.96	1.47	1.73	0.91	0.76	0.36	0.42	0.05	0.43	0.49	1.66	1.16
PF3D7_0630500	microtubule-associated protein ytm1 homologue, putative	1	-1.26	-1.51	-1.03	-1.86	-1.27	-1.79	-0.99	-1.62	-1.28	-1.36	-1.24	-1.49
PF3D7_0630600	conserved Plasmodium protein, unknown function	1	0.9	0.55	0.83	0.51	0.72	0.51	0.88	0.71	1.11	1.14	1.6	1.24
PF3D7_0630700	conserved Plasmodium protein, unknown function	1	0.02	-0.09	-0.26	-0.34	0.43	0.2	1.24	0.77	0.59	0.62	0.06	0.09
PF3D7_0630800	conserved Plasmodium protein, unknown function	1	1.79	1.42	2.44	2.15	2.43	2.32	2.87	2.59	3.01	2.82	2.81	2.42
PF3D7_0630900	DEAD/DEAH box ATP-dependent RNA helicase (Has1p)	1	-0.38	-0.39	-0.42	-0.48	-0.81	-0.78	-0.84	-1.07	-0.87	-0.84	-0.51	-0.38
PF3D7_0631800	rifin (RIF)	1	-0.09			0.19	0.19	0.18	0	0.25			0.3	-0.03
PF3D7_0631900	stevor	1	-0.14			-0.69	-0.51	-0.38	-1.07	-0.99		-0.46	-0.31	-0.1
PF3D7_0632000	rifin (RIF)	1	-0.7	-1.06	-0.76	-0.36	-0.42	-0.33	-0.57	-0.52	-0.88	-0.93	0.26	0.49
PF3D7_0632200	rifin (RIF)	1				-0.31	0.11	-0.05	-0.02			0	0.38	-0.05
PF3D7_0632400	rifin (RIF)	1	-1.53	-0.85	-1.93	-0.51	-0.15	0	-1.03	-0.27	-1.01	-2.34	-0.73	-0.65
PF3D7_0632500	erythrocyte membrane protein 1, PfEMP1 (VAR)	1	-2.77	-3.14	-2.01	-2.5	-2.5	-2.56	-2.37	-2.43	-2.42	-2.68	-2.24	-2.02
PF3D7_0632700	rifin (RIF)	1	-0.76	-0.85		-0.57	-0.42	-0.68	-0.37	-0.67	-0.49	-0.37	-0.82	-0.83
PF3D7_0632800	erythrocyte membrane protein 1, PfEMP1 (VAR)	1	-1.19	-1.54	-0.82	-1.05	0.1	0.03	-0.41	-0.8	-0.72	-0.85	-0.82	-0.8
PF3D7_0700100	erythrocyte membrane protein 1, PfEMP1 (VAR)	1	-0.16	-0.29	-0.03	-0.25	-0.19	-0.15	-0.05	-0.16	0.11	0.01	-0.08	-0.22
PF3D7_0700200	rifin (RIF)	1	-0.34	-0.18	-0.03	-0.27	0.08	0.06	0.07	0.06	0.11	-0.33	0.04	-0.01
PF3D7_0700400	stevor	1		0.4		-0.37			-0.39					-0.48
PF3D7_0700500	rifin (RIF)	1	-0.24	0.22	-0.18	-0.4	-0.15	0.07	-0.07	-0.17	-0.13	-0.05	0.64	0.36
PF3D7_0700800	Pfmc-2TM Maurer's cleft two transmembrane protein (MC-2TM)	1	-2.23	-2.71	-1.68	-1.79	-1.83	-1.76	-1.88	-1.84	-2	-1.92	-1.29	-1.37
PF3D7_0700900	RESA-like protein, pseudogene	1	0.14	0.2	-0.02	0.31	0.07	0.22	0.6	0.44	0.74	0.6	0.55	0.23
PF3D7_0701000	erythrocyte membrane protein 1 (PfEMP1), pseudogene	1	-0.76	-0.89		-0.72	-0.81	-0.99	-0.1	-0.47	-0.45	-0.39	0.4	0.16
PF3D7_0701600	Pfmc-2TM Maurer's cleft two transmembrane protein (MC-2TM)	1	-1.5	-1.85	-1.45	-1.38	-1.75	-1.57	-1.9	-1.24	-1.34	-1.27	-1.25	-1.46
PF3D7_0701800	rifin (RIF)	1	0.9	0.55	0.61	0.44	0.36	0.26	0.28	0.4	0.65	0.41	0.48	0.28
PF3D7_0701900	Plasmodium exported protein, unknown function	1	-2.64	-2.81	-1.67	-1.92	0.1	0.32	-1.43	-1.68	-1.87	-2.05	-1.52	-1.13
PF3D7_0702000	Plasmodium exported protein (hyp12), unknown function	1	-1.75	-2.11	-1.27	-2.4	-1.32	-1.24	-1.6	-1.73	-1.82	-1.76	-1.29	-1.51
PF3D7_0702100	Plasmodium exported protein (PHISTb), unknown function, pseudogene	1	-2.81	-2.23	-3.15	-1.94	-1.25	-0.29	-2.81	-1.42	-3.42	-3.36	-2.67	-1.85
PF3D7_0702200	lysophospholipase, putative	1	-1.91	-1.24	-1.28	-1.29	-0.88	-0.32	-1.37	-0.65	-1.7	-1.48	-1.46	-1.17
PF3D7_0702300	sporozoite threonine and asparagine-rich protein (STARP)	1	-2.22	-1.96	-1.77	-1.26	-1.57	-0.91	-1.3	-0.55	-1.39	-1.78	-1.51	-1.38
PF3D7_0702400	conserved Plasmodium protein, unknown function	1	-2.65	-2.67	-2.26	-1.82	-2.32	-1.87	-2.36	-2.1	-2.9	-2.74	-2.28	-2.18
PF3D7_0702500	Plasmodium exported protein, unknown function	1	-4.32	-3.42	-4.12	-3.34	-3.81	-3.2	-4.26	-3.35	-4.49	-4.39	-3.97	-3.74
PF3D7_0702600	chitinase precursor fragment, truncated	1	1.44	2.34	1.97	2.84	0.15	2.03	0.99	2.34	-0.22	0.66	2.41	2.68
PF3D7_0702700	tRNA Alanine	1	1.58	0.68	0.62	-0.1	-0.33	-0.45	-0.48	-0.8			1	-0.03
PF3D7_0702800	tRNA Tyrosine	1	-0.2	-0.35	-0.5	-0.34	-0.51	-0.35	-0.42	-0.5	-0.27	-0.39	-0.23	-0.35
PF3D7_0702900	centrin, putative	1	0.07	0.09	0.3	0.48	0.84	0.78	0.76	1.03	0.77	0.81	0.72	0.71
PF3D7_0703000	conserved Plasmodium protein, unknown function	1	0.95	0.94	0.67	0.98	0.27	0.16	0.28	0.38	0.19	0.31	-0.03	0.14
PF3D7_0703100	conserved Plasmodium protein, unknown function	1	-0.22	-0.15	-0.07	0.02	-0.47	-0.48	-0.35	-0.09	0.52	0.46	0.79	0.29
PF3D7_0703200	conserved Plasmodium protein, unknown function	1	-0.14	-0.04	-0.09	0.19	0.83	0.82	1.12	1.1	0.94	0.94	0.62	0.63
PF3D7_0703300	conserved Plasmodium protein, unknown function	1	0.67	0.99	0.81	1.25	0.96	1.09	1.09	1.69	1.23	1.34	1.1	1.03
PF3D7_0703400	conserved Plasmodium protein, unknown function	1	0.33	0.29	0.39	0.36	0.31	0.34	0.49	0.55	0.65	0.74	0.4	0.46
PF3D7_0703500	erythrocyte membrane-associated antigen	1	-0.52	-0.41	-0.74	-0.76	-0.96	-1.02	-1.2	-1.27	-1.18	-1.1	-1.33	-1.02
PF3D7_0703600	conserved Plasmodium protein, unknown function	1	0.38	0.56	0.83	1.43	0.78	0.83	1.15	1.51	1	0.89	0.8	0.75
PF3D7_0703700	conserved Plasmodium protein, unknown function	1	-2.68	-1.74	-2.27	-1.37	-1.89	-1.33	-1.6	-0.02	-2.25	-2	-2.24	-1.9
PF3D7_0703800	conserved Plasmodium protein, unknown function	1	1.28	1	2.09	1.86	2.39	2	3.04	1.9	2.83	2.83	2.38	2.44
PF3D7_0703900	conserved Plasmodium membrane protein, unknown function	1	-0.03	-0.1	-0.12	0.08	-0.07	-0.34	-0.06	-0.09	0.03	-0.04	-0.23	-0.39
PF3D7_0704000	conserved Plasmodium membrane protein, unknown function	1	-0.57	-0.76	-0.68	-0.71	-0.64	-0.91	-0.77	-1.04	-0.72	-0.72	-0.8	-0.75
PF3D7_0704100	conserved Plasmodium membrane protein, unknown function	1	1.04	1.08	0.97	1	1.89	1.98	1.94	2.3	1.86	1.84	1.59	1.63
PF3D7_0704200	tRNA m5C-methyltransferase, putative	1	-1.33	-0.1	-0.97	0.18	-0.46	0.28	-0.13	0.66	-0.27	-0.07	-0.7	0.04
PF3D7_0704300	conserved Plasmodium membrane protein, unknown function	1	-1.07	-0.01	-0.71	0.19	-0.41	-0.04	-0.82	-0.16	-0.77	-0.7	-0.94	-0.55
PF3D7_0704400	phosphoinositide-binding protein, putative	1	0.56	0.54	0.12	-0.04	0.65	0.46	0.98	0.77	1.06	1.03	0.9	0.92
PF3D7_0704500	serine/threonine protein kinase, putative	1	-0.28	0.04	0.11	0.32	0.22	0.42	0.09	0.04	0.29	0.31	0.24	0.46
PF3D7_0704600	ubiquitin transferase, putative	1	0.39	0.34	0.38	0.51	-0.05	0.11	-0.24	-0.02	-0.13	-0.11	-0.11	-0.06
PF3D7_0704700	phosphopantetheine adenylyltransferase, putative (PPAT)	1	-0.22	-0.23	0.15	0.06	-0.17	-0.13	0.11	0.12	-0.07	-0.05	0.16	-0.14
PF3D7_0704800	conserved Plasmodium protein, unknown function	1	0.13	0.06	0.27	0.4	0.53	0.49	0.6	0.63	0.41	0.36	0.45	0.36
PF3D7_0704900	peptide chain release factor, putative	1	2.1	1.46	1.76	1.15	2.79	2.49	3.12	2.76	3.23	3.41	3.13	2.67
PF3D7_0705000	methyltransferase, putative	1	-0.41	-0.47	-0.21	-0.15	-0.26	-0.25	-0.25	-0.28	-0.28	-0.28	-0.34	-0.19
PF3D7_0705100	conserved Plasmodium protein, unknown function	1	1.19	1.09	1.19	1.41	1.14	1.36	1.34	1.42	1.17	1.28	0.89	1.2
PF3D7_0705200	conserved Plasmodium protein, unknown function	1	-0.58	-0.67	-0.38	-0.48	-0.63	-0.93	-0.3	-0.44	-0.48	-0.54	-0.36	-0.48
PF3D7_0705300	origin recognition complex subunit 2, putative (ORC2)	1	0.98	0.63	1.31	0.91	1.07	0.85	1.52	0.84	1.41	1.44	1.34	1.24
PF3D7_0705400	DNA replication licensing factor MCM7, putative (MCM7)	1	-0.21	-0.07	0.03	-0.05	0.32	0.17	0.4	0.11	0.39	0.37	0.21	0.16
PF3D7_0705500	inositol-phosphate phosphatase, putative	1	-0.12	-0.2	-0.53	-0.22	-0.42	-0.45	-0.75	-0.63	-0.58	-0.49	-0.66	-0.5
PF3D7_0705600	RNA helicase, putative	1	-0.96	-0.28	-0.72	0.08	-1.46	-1.05	-1.31	-0.78	-1.11	-1.28	-0.59	-0.33
PF3D7_0705700	40S ribosomal protein S29, putative	1	-1.31	-1.61	-1.28	-1.92	-2.4	-2.5	-2.32	-2.53	-2.18	-1.94	-1.88	-1.87
PF3D7_0705800	Ca chelating serine protease, putative	1	1.71	1.87	1.93	1.92	2.76	2.55	2.76	2.8	2.85	2.94	2.75	2.67
PF3D7_0705900	ATP synthase subunit C, putative	1	0.24	0.25	-0.36	-0.3	-0.33	-0.44	-0.31	-0.12	-0.31	-0.17	0.01	-0.19
PF3D7_0706000	conserved Plasmodium protein, unknown function	1	0	0.12	-0.07	0.3	-0.61	-0.24	-0.77	-0.31	-0.83	-0.78	-0.93	-0.55
PF3D7_0706100	conserved Plasmodium protein, unknown function	1	-0.95	-0.65	-0.73	-0.69	-0.51	-0.64	-0.37	-0.56	-0.57	-0.55	-0.67	-0.36
PF3D7_0706200	conserved Plasmodium protein, unknown function	1	-0.28	-0.59	-0.39	-0.82	-0.5	-1.04	-0.8	-0.81	-0.72	-0.51	-0.68	-0.39
PF3D7_0706300	conserved Plasmodium protein, unknown function	1	-2.5	-2.52	-1.86	-1.77	-0.81	-1.2	-1.99	-1.78	-1.95	-1.88	-1.67	-1.56
PF3D7_0706400	ribosomal protein, L37e, putative	1	-1.76	-2.12	-1.06	-2.06	-2.1	-2.38	-2.17	-2.49	-2.31	-2.16	-1.81	-1.76
PF3D7_0706500	conserved Plasmodium protein, unknown function	1	0.45	0.19	0.05	-0.3	-0.54	-0.63	-1.08	-1.29	-0.26	-0.27	-0.1	-0.24
PF3D7_0706600	conserved Plasmodium protein, unknown function	1	0.38	0.49	-0.12	0.28	-0.57	0.09	-0.33	0.27	-0.06	0.39	0.7	1.35
PF3D7_0706700	DNA mismatch repair protein, putative (MSH2-2)	1	0.96	0.96	1.69	1.24	2.02	1.87	2.4	1.8	2.23	2.16	1.49	1.31
PF3D7_0706800	tRNA Threonine	1	0.05	-0.1	0.41	-0.25	-0.12	-0.19	0.41	-0.06	-0.07	-0.07	-0.14	-0.57
PF3D7_0706900	tRNA Histidine	1	1.53	1.14	1.92	0.91	1.32	1.03	1.69	1.55	1.92	2.25	2.9	1.86
PF3D7_0707200	conserved Plasmodium protein, unknown function	1	-0.41	0.01	-0.02	0.53	0.23	0.65	0.25	1.01	0.03	0.08	0.23	0.21
PF3D7_0707300	rhoptry-associated membrane antigen (RAMA)	1	-2.84	-2.18	-2.29	-1.27	-0.64	-0.69	-1.92	-0.72	-2.14	-2.19	-2.17	-2.02
PF3D7_0707400	AAA family ATPase, putative	1	-0.81	-0.41	-0.4	-0.18	0.27	0.38	0.7	0.78	0.29	0.2	0.09	0.23
PF3D7_0707500	conserved Plasmodium protein, unknown function	1	-1.75	-0.75	-1.22	-0.35	-0.22	-0.48	-1.35	-0.89	-1.77	-1.75	-1.77	-1.08
PF3D7_0707600	conserved Plasmodium protein, unknown function	1	0.09	0.26	0.52	0.22	0.24	0.14	0.76	0.74	0.24	0.42	0	-0.08
PF3D7_0707700	ubiquitin-protein ligase e3, putative	1	0.89	0.8	0.37	0.42	0.41	0.41	-0.05	0.25	0.36	0.5	0.55	0.72
PF3D7_0707800	RAP protein, putative	1	0.04	-0.24	0.27	0.08	-0.43	-0.91	-0.07	-0.58	-0.24	-0.21	-0.03	-0.54
PF3D7_0707900	large ribosomal subunit processing protein, putative	1	0.11	-0.06	-0.13	-0.1	-0.1	-0.38	0.18	-0.2	0.2	0.22	-0.05	-0.28
PF3D7_0708000	cytoskeleton associated protein, putative	1	1.67	1.36	1.45	1.01	1.27	1.06	1.51	0.97	1.87	1.89	2.25	1.92
PF3D7_0708100	DNA-directed RNA polymerase 2 8.2 kDa polypeptide, putative	1	-0.92	-0.88	-0.71	-0.72	-0.81	-0.82	-0.42	-0.27	-0.78	-0.58	-0.55	-0.61
PF3D7_0708200	conserved Plasmodium protein, unknown function	1	1.26	1.61	1.4	1.97	1.21	1.68	1.98	2.23	2.04	1.94	1.57	1.69
PF3D7_0708300	O-sialoglycoprotein endopeptidase, putative	1	-0.75	-0.24	-0.42	0.2	-0.82	-0.08	-0.01	0.73	-1.12	-0.9	-1.07	-0.67
PF3D7_0708400	heat shock protein 90 (HSP90)	1	-1.01	-1.15	-1.16	-1.65	-2.11	-2.07	-2.06	-2.35	-2.5	-2.27	-2.09	-1.93
PF3D7_0708500	heat shock protein 86 family protein	1	-0.17	-0.53	0.27	-0.05	0.96	0.91	0.71	0.54	0.46	0.5	0.25	0.12
PF3D7_0708600	heat shock protein 86 family protein	1	2.29	2.18	2.24	2.16	2.59	2.42	2.73	2.8	2.71	2.65	2.92	2.71
PF3D7_0708700	Cg8 protein	1	0.04	0.04	-0.17	-0.18	-0.39	-0.49	-0.58	-0.64	-0.65	-0.53	-0.78	-0.67
PF3D7_0708800	heat shock protein 110 (HSP110c)	1	-1.15	-1.14	-1.21	-1.37	-1.63	-1.55	-1.6	-1.57	-1.85	-1.83	-1.59	-1.54
PF3D7_0708900	Cg3 protein	1	-0.84	-0.08	-0.16	0.51	0.28	0.28	0.63	0.76	0.4	0.55	0.35	0.58
PF3D7_0709000	chloroquine resistance transporter (CRT)	1	-2.99	-2.68	-2.56	-2.42	-2.35	-2.41	-2.22	-2.26	-3.06	-2.94	-2.31	-2.44
PF3D7_0709100	Cg1 protein	1	-0.23	-0.3	-0.01	-0.2	0.16	0.01	0.13	-0.04	-0.01	0.04	-0.03	0.03
PF3D7_0709200	Cg6 protein,glutaredoxin-like protein (GLP3)	1	0.59	0.22	0.48	0.59	0.39	0.28	0.72	0.97	0.93	0.85	1.19	0.79
PF3D7_0709300	Cg2 protein (CG2)	1	-0.12	-0.6	-0.22	-0.68	-0.28	-0.81	-0.32	-1.05	-0.17	-0.3	-0.37	-0.66
PF3D7_0709400	Cg7 protein	1	0.5	0.14	0.75	0.66	0.38	0.3	0.79	0.75	0.79	0.78	1.12	0.79
PF3D7_0709500	conserved Plasmodium protein, unknown function	1	0.64	0.72	0.15	0.2	-0.02	0.17	0.11	0.36	0.59	0.79	0.79	0.82
PF3D7_0709600	rRNA/tRNA ribonuclease MRP/P subunit, putative	1	-1.2	-1.27	-0.85	-0.89	-1.42	-1.45	-0.98	-1.41	-1.45	-1.39	-1.55	-1.45
PF3D7_0709700	lysophospholipase, putative	1	0.93	1.07	0.74	1.06	1.46	1.43	1.7	1.82	1.32	1.36	1	1.01
PF3D7_0709800	conserved Plasmodium protein, unknown function	1	1.5	1.15	1.36	1.43	1.4	1.17	1.57	1.46	1.52	1.65	1.56	1.33
PF3D7_0709900	conserved Plasmodium membrane protein, unknown function	1	0.89	0.76	0.94	0.8	1.56	1.43	1.88	1.53	1.87	1.8	1.42	1.31
PF3D7_0710000	conserved Plasmodium protein, unknown function	1	0.05	-0.22	0.15	0.16	0.49	0.31	0.69	0.43	0.33	0.31	0.03	-0.09
PF3D7_0710100	conserved Plasmodium protein, unknown function	1	-0.4	0.06	0.08	0.46	0.99	1.06	1.47	1.73	1.12	1.23	0.81	1
PF3D7_0710200	conserved Plasmodium protein, unknown function	1	0.84	0.73	1.1	1.3	1.37	1.43	1.57	1.84	1.66	1.53	1.79	1.76
PF3D7_0710300	conserved Plasmodium membrane protein, unknown function	1	-1.58	-1.37	-1.22	-1.41	-0.94	-1.11	-0.51	-0.67	-1.28	-1.13	-1.18	-1.17
PF3D7_0710400	nucleotide excision repair protein, putative	1	-0.23	-0.21	-0.06	0.16	-0.1	0	0.34	0.32	-0.12	-0.08	-0.36	-0.12
PF3D7_0710500	conserved Plasmodium protein, unknown function	1	0.81	0.75	0.92	0.87	0.84	0.63	1.1	0.77	0.91	1.01	0.78	0.67
PF3D7_0710600	60S ribosomal protein L34a, putative	1	-1.26	-1.58	-1.13	-1.51	-1.41	-1.58	-1.41	-1.5	-1.72	-1.69	-1.69	-1.54
PF3D7_0710700	conserved Plasmodium protein, unknown function	1	1.15	1	0.84	0.91	0.51	0.7	0.28	0.01	0.39	0.43	0.3	0.72
PF3D7_0710800	conserved Plasmodium protein, unknown function	1	0.88	0.78	1.26	1.04	1.06	0.83	1.34	1.2	1.21	1.2	1.07	0.97
PF3D7_0710900	mitochondrial ribosomal protein L1 precursor, putative	1	-0.51	-0.36	-0.56	-0.33	0.2	-0.13	0.46	0.02	0.11	0.05	-0.23	-0.31
PF3D7_0711000	AAA family ATPase, CDC48 subfamily (Cdc48)	1	-0.48	-0.49	-0.23	-0.32	-0.21	-0.46	0.07	-0.41	-0.22	-0.24	-0.47	-0.22
PF3D7_0711100	conserved Plasmodium membrane protein, unknown function	1	-1.04	-0.41	-0.86	-0.5	-0.24	0.34	-0.06	0.59	-0.81	-0.68	-0.76	-0.04
PF3D7_0711200	conserved Plasmodium protein, unknown function	1	1.16	1.37	0.61	1.06	0.71	1.11	1.11	1.58	1.17	1.38	0.62	1.39
PF3D7_0711300	conserved Plasmodium protein, unknown function	1	-0.07	-0.45	0.04	-0.62	0.25	-0.24	0.47	-0.04	0.09	0.14	-0.16	-0.31
PF3D7_0711400	sin3 associated polypeptide p18-like protein	1	0.8	0.55	0.64	0.64	0.35	0.3	0.52	0.46	0.74	0.69	0.42	0.33
PF3D7_0711500	regulator of chromosome condensation, putative	1	-0.37	-0.18	-0.29	-0.58	-0.68	-0.93	-0.78	-1.17	-0.89	-0.9	-0.82	-0.96
PF3D7_0711700	erythrocyte membrane protein 1, PfEMP1 (VAR)	1	-0.78	-1.15	-1.06	-1.19	-0.81	-0.78	-0.73	-0.88	-0.84	-1.01	-0.74	-0.78
PF3D7_0712000	erythrocyte membrane protein 1, PfEMP1 (VAR)	1	0.01	-0.25	0.17	-0.16	-0.08	-0.07	0.16	-0.12	0.33	0.16	-0.08	0
PF3D7_0712100	Plasmodium RNA of unknown function RUF6-12	1	3.51	2.98	0.52	0	0.26	0.31	-0.09	0.03	1.4	1.96	3.34	2.31
PF3D7_0712200	rifin, pseudogene (RIF)	1	0.15			0.26	0.27	-0.05	0.31	0.69	0.67		0.06	-0.1
PF3D7_0712300	erythrocyte membrane protein 1, PfEMP1 (VAR)	1	-0.81	-1.01	-0.61	-0.89	-0.6	-0.59	-0.68	-0.83	-0.58	-0.78	-0.54	-0.53
PF3D7_0712400	erythrocyte membrane protein 1, PfEMP1 (VAR)	1	-0.36	-0.4	0	-0.33	-0.16	-0.19	-0.15	-0.21	0.03	-0.12	-0.15	-0.09
PF3D7_0712500	rifin, pseudogene (RIF)	1	0.08	0.85	-0.16	-0.17	0.4	0.36	0.25	0.13	0.65	0.19	0.4	0.44
PF3D7_0712600	erythrocyte membrane protein 1, PfEMP1 (VAR)	1	-1.38	-1.51	-1.52	-1.71	-1.37	-1.48	-1.35	-1.71	-1.54	-1.63	-1.37	-1.4
PF3D7_0712800	erythrocyte membrane protein 1, PfEMP1 (VAR)	1	-1.78	-1.79	-1.17	-1.3	-0.94	-1.06	-1.07	-1.35	-1.23	-1.36	-1.08	-0.88
PF3D7_0712900	erythrocyte membrane protein 1, PfEMP1 (VAR)	1	-0.53	-0.66	-0.56	-0.55	-0.65	-0.45	-0.69	-0.51	-0.92	-0.88	-0.64	-0.44
PF3D7_0713000	rifin (RIF)	1	-0.28			-0.07			-0.99	-0.06			-0.32	-0.1
PF3D7_0713100	Pfmc-2TM Maurer's cleft two transmembrane protein (MC-2TM)	1	-2.34	-2.75	-1.14	-1.62	-1.65	-1.81	-1.74	-1.34	-2.42	-2.3	-2.1	-2.25
PF3D7_0713200	RESA-like protein	1	0.76	0.78	0.49	0.97	0.42	0.93	0.1	0.44	0.21	-0.04	0.27	0.63
PF3D7_0713300	erythrocyte membrane protein 1 (PfEMP1), pseudogene (VAR)	1	-3.81	-4.26	-2.96	-3.97	-3.39	-3.6	-3.06	-3.36	-3.51	-3.4	-2.99	-2.98
PF3D7_0713400	serpentine receptor, putative (SR25)	1	-1.19	-0.84	-0.78	-0.54	-0.99	-1.1	-0.82	-0.58	-1.34	-1.07	-1.02	-0.9
PF3D7_0713500	conserved Plasmodium protein, unknown function	1	0.26	0.11	0.58	0.27	0.73	0.27	0.95	0.17	1.06	1.06	0.85	0.87
PF3D7_0713600	mitochondrial ribosomal protein S5 precursor, putative	1	-0.16	-0.69	-0.18	-0.36	-0.09	-0.54	0.2	-0.56	-0.05	-0.12	-0.17	-0.22
PF3D7_0713700	conserved Plasmodium protein, unknown function	1	0.28	0.61	0.55	0.45	0.48	0.3	0.56	0.95	0.45	0.55	0.8	0.54
PF3D7_0713800	conserved Plasmodium protein, unknown function	1	0.44	0.44	0.39	0.42	0.48	0.71	0.47	0.92	0.69	0.57	0.93	0.91
PF3D7_0713900	conserved Plasmodium protein, unknown function	1	-1.12	-1	-1.05	-0.74	-1.52	-1.31	-1.5	-1.29	-1.78	-1.58	-1.55	-0.97
PF3D7_0714000	histone H2B variant (H2B.Z)	1	-2.26	-2.59	-2.13	-2.98	-2.36	-2.36	-2.86	-3.08	-3.21	-2.45	-2.5	-2.29
PF3D7_0714100	conserved Plasmodium protein, unknown function	1	1.64	1.48	2.26	2.61	2.36	2.32	2.85	2.66	3.13	3.14	2.4	2.19
PF3D7_0714200	conserved Plasmodium protein, unknown function	1	-0.16	-0.02	-0.03	0.07	0.29	0.19	0.02	0.13	0.04	-0.03	-0.25	-0.27
PF3D7_0714300	zinc finger protein, putative (ERF2)	1	0.87	0.84	0.67	0.51	1.42	1.31	1.8	1.67	1.57	1.61	0.37	0.32
PF3D7_0714400	calmodulin, putative	1	1.13	0.33	1.32	0.7	0.25	-0.27	0.26	-0.19	0.81	0.83	0.39	0.18
PF3D7_0714500	transcription elongation factor s-II, putative	1	-0.54	-0.85	-0.34	-0.51	-0.51	-0.89	-0.44	-0.65	-0.5	-0.51	-0.41	-0.55
PF3D7_0714600	conserved Plasmodium protein, unknown function	1	-0.42	-0.77	-0.16	-0.35	-0.14	-0.61	-0.19	-0.75	-0.12	-0.12	0.01	0.01
PF3D7_0714700	tRNA Asparagine	1	2.72	1.84	2.48	1.58	1.75	1.81	1.26	0.56	0.97	1.02	3.92	1.85
PF3D7_0714800	tRNA Leucine	1	0.55			-0.19		-0.09	-0.19	-0.24			-0.21	-0.14
PF3D7_0715000	4-nitrophenylphosphatase (PNPase)	1	-1.14	-1.6	-1.13	-0.87	-1.38	-1.57	-0.47	-0.51	-1.26	-1.15	-1.36	-1.51
PF3D7_0715100	conserved Plasmodium protein, unknown function	1	2.54	1.87	2.26	1.79	1.8	1.54	1.88	1.39	2.37	2.28	2.27	1.97
PF3D7_0715200	conserved Plasmodium protein, unknown function	1	1.63	1.59	1.83	1.74	2.37	2.43	2.52	2.46	2.39	2.48	2.2	2.3
PF3D7_0715300	calcium/calmodulin-dependent protein kinase, putative	1	0.41	0.36	0.05	0	0.15	-0.25	0.06	-0.34	0.1	0.08	0.3	0.08
PF3D7_0715400	secreted ookinete protein, putative (PSOP20)	1	0.91	1.41	1.44	1.4	2.23	2.15	2.46	2.56	2.32	2.37	2.2	2.12
PF3D7_0715500	mitochondrial ATP synthase F1, epsilon subunit, putative	1	0.4	0.28	0.42	0.25	-0.72	-0.85	-0.51	-0.95	-0.46	-0.4	-0.18	-0.36
PF3D7_0715600	GTP-binding translation elongation factor tu family protein, putative	1	-0.67	-0.72	-0.73	-0.76	-0.71	-1	-0.77	-1.08	-0.8	-0.81	-0.52	-0.61
PF3D7_0715700	conserved Plasmodium protein, unknown function	1	0.35	0.46	0.86	0.27	1.4	1.18	1.62	1.27	1.41	1.5	1.35	1.22
PF3D7_0715800	drug/metabolite exporter, drug/metabolite transporter	1	-0.57	-0.39	-0.25	-0.79	0.28	0.11	0.67	0.39	-0.07	-0.01	-0.07	-0.15
PF3D7_0715900	zinc transporter, putative	1	-1.48	-1.19	-1.39	-1.51	-1.19	-1.05	-1.16	-0.87	-1.44	-1.34	-1.23	-1.17
PF3D7_0716000	RNA binding protein, putative	1	1.09	1.19	1.05	1.57	0.74	1.13	1.03	1.3	0.91	0.94	0.85	1.15
PF3D7_0716100	large ribosomal subunit assembling factor, putative	1	0.46	0.1	0.13	0.23	-0.06	-0.4	0.02	-0.18	0.4	0.38	0.42	0.26
PF3D7_0716200	conserved Plasmodium protein, unknown function	1	-0.22	0.06	-0.24	-0.14	0.48	0.5	0.72	0.61	0.4	0.45	0.14	0.26
PF3D7_0716300	conserved Plasmodium protein, unknown function	1	-1.75	-1.62	-1.75	-1.74	-1.64	-1.6	-1.64	-1.55	-1.94	-1.87	-1.71	-1.67
PF3D7_0716400	conserved Plasmodium protein, unknown function	1	0.95	0.94	0.94	0.8	-0.04	0.07	-0.08	0.27	0.2	0.2	0.36	0.27
PF3D7_0716500	conserved Plasmodium protein, unknown function	1	-0.42	-0.84	-0.48	-0.54	-0.84	-1.01	-0.87	-0.78	-0.82	-0.79	-0.51	-0.75
PF3D7_0716600	cysteine desulfurase, putative (SufS)	1	1.43	1.64	0.85	1.08	0.95	1.29	0.9	1.27	1.13	1.22	0.86	0.97
PF3D7_0716700	conserved Plasmodium protein, unknown function	1	0.93	0.89	0.9	0.89	1.02	1.06	1.05	0.87	1.08	1.04	0.64	0.94
PF3D7_0716800	eukaryotic translation initiation factor 3 37.28 kDa subunit, putative	1	-0.4	-0.16	-0.1	-0.4	-0.34	-0.4	-0.24	-0.34	-0.49	-0.44	-0.31	-0.47
PF3D7_0716900	drug metabolite transporter, putative	1	-0.79	-0.74	-1.08	-1.18	-0.34	-0.4	0.16	0.27	-0.6	-0.37	-0.19	-0.58
PF3D7_0717000	conserved Plasmodium membrane protein, unknown function	1	-0.48	-0.61	-0.38	-1.21	-0.48	-0.43	-0.33	-0.35	-0.57	-0.68	-0.44	-0.64
PF3D7_0717100	conserved Plasmodium protein, unknown function	1	-1.23	-1.18	-0.93	-1.53	-0.93	-1.49	-1.03	-1.62	-1.08	-0.99	-0.78	-0.97
PF3D7_0717200	conserved Plasmodium protein, unknown function	1	0.63	0.63	1.09	0.89	0.79	0.74	0.88	0.72	0.81	0.79	0.71	0.97
PF3D7_0717300	transcription initiation factor IIE, alpha subunit, putative	1	0.98	0.78	0.65	0.39	0.1	-0.03	0.03	0	0.17	0.01	0.27	0.11
PF3D7_0717400	queuine tRNA-ribosyltransferase, putative	1	-1.61	-1.67	-1.81	-1.43	-1.49	-1.48	-1.05	-0.86	-1.64	-1.52	-1.71	-1.59
PF3D7_0717500	calcium-dependent protein kinase 4 (CDPK4)	1	0.42	0.26	0.91	0.67	0.51	0.38	0.65	0.29	0.49	0.45	0.47	0.4
PF3D7_0717600	conserved Plasmodium protein, unknown function	1	1.04	1.06	1.02	1.08	2.11	2.14	2.36	2.24	2.21	2.28	1.81	1.9
PF3D7_0717700	serine--tRNA ligase, putative	1	-0.65	-0.78	-1.11	-1.28	-1.07	-1.46	-0.84	-1.21	-1.19	-1.22	-1.59	-1.98
PF3D7_0717800	conserved Plasmodium protein, unknown function	1	1.1	1.1	1.26	1.65	2.18	2.24	2.46	2.76	2.58	2.63	2.87	2.72
PF3D7_0717900	thioredoxin-like protein	1	0.23	0.06	0.16	0.09	0.3	0.24	0.7	0.41	0.43	0.44	0.49	0.3
PF3D7_0718000	dynein heavy chain, putative	1	1.69	1.39	2.02	1.76	2.21	1.99	2.68	2.03	2.66	2.66	1.91	1.82
PF3D7_0718100	exported serine/threonine protein kinase (EST)	1	0.98	1.02	0.7	0.68	0.87	0.94	1.09	0.77	0.98	1.06	0.32	0.46
PF3D7_0718300	cysteine repeat modular protein 2 (CRMP2)	1	0.02	1.87	-0.04	2.14	-0.04	1.63	-0.16	2.62	-0.23	-0.11	-0.43	0.1
PF3D7_0718400	mitochondrial ribosomal protein S8 precursor, putative	1	-1.97	-1.55	-2.07	-1.82	-1.97	-0.86	-2.34	-1.25	-2.46	-2.28	-1.97	-1.93
PF3D7_0718500	prefoldin subunit 3, putative	1	0.6	0.8	0.57	1.21	0.11	0.25	0.41	0.78	0.13	0.39	0.17	0.1
PF3D7_0718600	conserved Plasmodium protein, unknown function	1	-0.12	0.43	0.12	1.45	-0.57	0.77	-0.19	1.33	-0.2	-0.03	-0.12	0.76
PF3D7_0718700	conserved Plasmodium membrane protein, unknown function	1	0.05	-0.65	-0.23	-0.97	-0.78	-1.17	-0.37	-1.21	-0.42	-0.4	-0.64	-0.96
PF3D7_0718800	conserved Plasmodium protein, unknown function	1	0.09	0.53	-0.17	-0.53	-0.52	-0.69	-0.52	-1.03	0.1	-0.09	0.61	0.82
PF3D7_0718900	conserved Plasmodium protein, unknown function	1	0.94	1.05	0.49	0.47	0.65	0.48	0.89	0.66	1.12	0.96	1.45	1.6
PF3D7_0719000	conserved Plasmodium protein, unknown function	1	0.55	0.35	0.8	0.75	0.19	0.4	0.42	0.09	0.08	0.15	0.14	0.17
PF3D7_0719100	conserved Plasmodium protein, unknown function	1	1.36	1.47	1.63	1.69	1.63	1.59	1.9	2.25	1.47	1.44	1.74	1.75
PF3D7_0719200	NIMA related kinase 4 (NEK4)	1	3.01	3.11	2.33	2.31	2.65	2.57	2.43	2.56	2.84	3.06	3.52	3
PF3D7_0719300	actin-related protein, putative (ARP6)	1	0.73	0	0.65	0.08	0.25	-0.06	0.58	-0.08	0.4	0.2	0.5	-0.1
PF3D7_0719400	conserved Plasmodium protein, unknown function	1	1.59	1.52	1.58	1.58	1.2	1.38	1.33	1.43	1.38	1.53	1.46	1.54
PF3D7_0719500	conserved membrane protein, unknown function	1	0.3	0.23	0.48	0.25	0.38	0.08	0.43	0.05	0.52	0.36	0.75	0.35
PF3D7_0719600	60S ribosomal protein L11a, putative	1	-2.21	-2.54	-1.64	-3.06	-3.03	-3.4	-2.64	-3.49	-2.95	-2.64	-2.27	-2.49
PF3D7_0719700	40S ribosomal protein S10, putative	1	-1.24	-1.5	-1.19	-1.59	-1.44	-1.65	-1.37	-1.44	-1.48	-1.44	-1.17	-1.31
PF3D7_0719800	conserved Plasmodium protein, unknown function	1	0.53	0.39	-0.01	-0.26	0.19	-0.33	0.31	-0.38	0.45	0.35	0.29	0.09
PF3D7_0719900	conserved Plasmodium membrane protein, unknown function	1	0.08	-0.16	-0.12	-0.19	-0.18	-0.49	-0.19	-0.44	-0.12	-0.18	-0.5	-0.62
PF3D7_0720000	3'-5' exoribonuclease Csl4 homolog, putative	1	-1.55	-1.51	-1.73	-1.59	-0.86	-1.16	-0.48	-0.69	-0.49	-0.51	-0.5	-0.89
PF3D7_0720100	small subunit rRNA processing protein, putative	1	0.82	0.69	0.91	0.99	1.44	0.98	1.87	1.27	1.98	1.97	1.95	1.66
PF3D7_0720200	conserved Plasmodium protein, unknown function	1	0.59	0.3	0.72	0.51	0.75	0.27	0.83	0.25	0.88	0.9	0.92	0.48
PF3D7_0720300	conserved Plasmodium protein, unknown function	1		0.2		2.25		0.75	-0.37	2.02	-0.46		0.38	1.6
PF3D7_0720400	ferrodoxin reductase-like protein	1	-1.74	-0.81	-1.14	-0.7	-1.61	-0.88	-1.2	-0.68	-1.7	-1.45	-1.22	-0.39
PF3D7_0720500	conserved Plasmodium protein, unknown function	1	0.27	0.4	0.3	0.33	0.74	0.91	1.25	1.54	0.78	0.97	0.78	0.76
PF3D7_0720600	conserved Plasmodium protein, unknown function	1	-1.16	-0.64	-0.94	-0.27	-0.69	-0.35	-0.57	-0.04	-0.79	-0.7	-0.64	-0.59
PF3D7_0720700	phosphoinositide-binding protein, putative	1	0.24	0.31	0.37	0.68	0	0.33	-0.2	0.39	-0.13	-0.06	0.25	0.19
PF3D7_0720800	Ham1-like protein, putative	1	0.46	-0.08	0.71	0.17	0.12	-0.17	0.1	-0.34	0.55	0.62	0.84	0.38
PF3D7_0721000	conserved Plasmodium membrane protein, unknown function	1	-0.22	-0.37	-0.2	0.03	-0.26	-0.35	-0.38	-0.15	-0.29	-0.35	-0.04	-0.32
PF3D7_0721100	conserved Plasmodium protein, unknown function	1	-2.78	-2.49	-2.54	-3.12	-2.58	-2.72	-2.5	-2.6	-3.18	-3.12	-2.9	-2.79
PF3D7_0721200	conserved Plasmodium protein, unknown function	1	-1.01	-0.22	-0.81	-0.24	-0.62	-0.09	-0.34	0.09	-0.83	-0.73	-0.84	-0.46
PF3D7_0721300	DEAD/DEAH box ATP-dependent RNA helicase, putative	1	-0.71	0.26	-0.33	0.5	-0.12	0.52	0.29	0.85	-0.35	-0.22	-0.22	0.06
PF3D7_0721400	conserved Plasmodium protein, unknown function	1	-1.43	-1.27	-1.12	-1.27	-0.74	-0.98	-0.4	-0.64	-0.88	-0.75	-0.88	-0.99
PF3D7_0721500	conserved Plasmodium membrane protein, unknown function	1	1.72	1.13	1.55	1.06	1.61	1.3	2.05	1.55	2.02	2.01	1.63	1.54
PF3D7_0721600	40S ribosomal protein S5, putative	1	-1.83	-2.09	-1.85	-2.11	-2.31	-2.6	-2.38	-2.53	-2.52	-2.38	-2.2	-2.31
PF3D7_0721700	secreted ookinete protein, putative (PSOP1)	1	2.2	2.34	2.27	1.62	1.97	1.85	2.13	1.75	1.81	1.81	2.51	2.46
PF3D7_0721800	conserved Plasmodium protein, unknown function	1	-1.54	-1.83	-0.91	-1.21	-1.22	-1.5	-0.96	-1.1	-1.26	-1.36	-0.66	-1.07
PF3D7_0721900	conserved Plasmodium protein, unknown function	1	-0.2	-0.15	0.08	-0.12	-0.09	-0.15	-0.09	0.24	-0.44	-0.37	-0.21	-0.31
PF3D7_0722000	conserved Plasmodium protein, unknown function	1	0.89	0.67	1.06	1.23	1.43	1.34	1.58	1.71	1.79	1.72	1.28	1.16
PF3D7_0722100	PelOta protein homologue, putative	1	0.2	-0.09	0.08	-0.06	-0.36	-0.28	-0.14	0.12	-0.12	-0.07	0.65	0.49
PF3D7_0722200	rhoptry-associated leucine zipper-like protein 1 (RALP1)	1	-2.62	-2.12	-2.17	-1.35	-0.54	-0.61	-1.79	-0.5	-2.29	-2.28	-2.12	-1.69
PF3D7_0722300	ubiquitin carboxyl-terminal hydrolase, putative	1	-0.38	-0.36	-0.59	-0.38	-0.63	-0.45	-0.62	-0.39	-0.62	-0.59	-0.6	-0.55
PF3D7_0722400	GTP binding protein, putative	1	-3.21	-2.84	-2.79	-2.37	-2.91	-2.91	-3.06	-2.7	-3.63	-3.62	-2.9	-3.06
PF3D7_0722500	cell cycle control protein cwf15, putative	1	0.86	0.33	0.78	0.41	1.28	0.88	1.46	0.9	1.46	1.43	1.1	1.06
PF3D7_0722600	nucleolar rRNA processing protein, putative	1	-0.28	-0.07	-0.26	0.03	0.14	0.23	0.48	0.67	0.2	0.28	0.18	0.31
PF3D7_0722700	conserved Plasmodium protein, unknown function	1	0.27	0.28	0.31	0.35	0.03	-0.15	-0.02	0.04	-0.13	-0.07	-0.12	0.02
PF3D7_0722800	conserved Plasmodium protein, unknown function	1	2.55	2.64	2.31	2.19	2.8	2.65	3.06	3.18	2.73	2.79	2.52	2.33
PF3D7_0722900	conserved Plasmodium protein, unknown function	1	1.56	1.71	2.21	1.86	3.24	2.97	3.23	3.34	3.38	3.48	3.23	2.88
PF3D7_0723000	tRNAHis guanylyltransferase, putative	1	0.1	-0.14	-0.34	-0.51	-0.61	-0.71	-0.52	-0.65	-0.73	-0.83	0.52	-0.35
PF3D7_0723100	conserved Plasmodium protein, unknown function	1	1.49	1.62	2.18	2.09	2.64	2.52	2.9	2.73	2.72	2.74	2.84	2.63
PF3D7_0723200	conserved Plasmodium protein, unknown function	1	2.07	2.16	1.58	1.74	1.82	1.78	1.75	1.63	2.17	2.22	2.68	2.25
PF3D7_0723300	conserved Plasmodium protein, unknown function	1	1.5	1.24	1.6	1.5	2.08	1.97	2.19	2.03	2.12	2.05	1.83	1.77
PF3D7_0723400	conserved Plasmodium protein, unknown function	1	0.1	-0.16	-0.04	0.18	-0.38	-0.41	-0.63	-0.29	-0.51	-0.48	-0.26	-0.34
PF3D7_0723500	dynactin subunit 5, putative	1	0.31	0.95	-0.21	0.39	-0.13	0.2	-0.06	0.56	-0.36	0.01	-0.49	-0.1
PF3D7_0723600	conserved Plasmodium protein, unknown function	1	-0.18	-0.11	0.12	-0.15	-0.34	-0.35	-0.01	-0.38	-0.13	0.06	-0.04	0.12
PF3D7_0723700	metallo-hydrolase/oxidoreductase, putative	1	1.47	1.5	0.98	1.5	1	1.48	1.13	1.61	1.7	1.74	2.13	1.91
PF3D7_0723800	conserved Plasmodium protein, unknown function	1	0.59	0.44	0.45	0.46	0.6	0.44	0.38	0.41	0.72	0.71	0.66	0.68
PF3D7_0723900	conserved Plasmodium protein, unknown function	1	-0.48	-0.29	-0.46	-0.32	-0.75	-0.75	-0.67	-0.68	-0.81	-0.8	-0.92	-0.65
PF3D7_0724000	Rab GTPase activator and protein kinase, putative	1	0.84	0.53	0.34	0.47	0.58	0.6	0.56	0.81	0.84	0.99	0.61	0.64
PF3D7_0724100	conserved Plasmodium protein, unknown function	1	1.42	1.07	0.74	1.11	0.7	0.89	0.84	0.97	1.21	1.08	1.37	1.08
PF3D7_0724200	immunoglobulin-binding protein 1-related, putative	1	0.92	0.39	0.6	0.38	0.49	0.39	0.58	0.28	0.87	0.71	0.6	0.58
PF3D7_0724300	3-demethylubiquinone-9 3-methyltransferase, putative	1	1.11	0.49	0.63	0.36	0.41	-0.09	0.34	-0.32	0.77	0.62	0.72	0.33
PF3D7_0724400	mitochondrial import inner membrane translocase subunit tim14, putative (PAM18)	1	0.55	0.23	0.14	0.5	-0.01	0.03	0.02	0.33	0.06	0.15	0.14	-0.03
PF3D7_0724500	conserved Plasmodium protein, unknown function	1	0.87	0.69	1.6	1.59	1.09	1.11	1.21	1.05	1.76	1.65	1.5	1.39
PF3D7_0724600	protein kinase, putative	1	-0.47	-0.64	-0.04	-0.48	0.23	-0.33	0.32	-0.43	0.16	0.21	-0.1	-0.16
PF3D7_0724700	conserved Plasmodium protein, unknown function	1	0.21	-0.03	-0.22	-0.17	-0.41	-0.81	-0.55	-0.85	-0.39	-0.41	-0.6	-0.79
PF3D7_0724800	kelch protein, putative	1	0.93	0.59	0.92	0.6	0.58	0.6	0.61	0.59	0.68	0.62	0.82	0.62
PF3D7_0724900	kinesin-like protein, putative	1	2	1.98	2.03	2.29	2.46	2.57	2.65	2.97	2.7	2.83	2.58	2.57
PF3D7_0725000	exonuclease I, putative	1	-0.05	-0.27	0.13	-0.07	-0.37	-0.54	-0.43	-0.64	-0.44	-0.49	0.02	-0.16
PF3D7_0725100	conserved Plasmodium membrane protein, unknown function	1	-0.34	-0.49	-0.66	-0.69	-0.63	-0.97	-0.85	-0.91	-0.34	-0.4	0.07	0.02
PF3D7_0725200	mago nashi protein homolog, putative	1	-0.5	-0.52	-0.08	-0.16	-0.63	-0.78	-0.42	-0.43	-0.49	-0.32	-0.3	-0.29
PF3D7_0725300	conserved Plasmodium protein, unknown function	1	-1.57	-0.51	-1.72	-0.21	-1.97	-0.19	-1.63	0.14	-1.93	-1.71	-1.65	-0.77
PF3D7_0725400	conserved Plasmodium protein, unknown function	1	-4.07	-3.67	-3.79	-3.81	-0.92	-1.52	-3.56	-2.99	-4.72	-4.49	-3.78	-3.49
PF3D7_0725500	conserved Plasmodium membrane protein, unknown function	1	0.89	-0.1	-0.65	-1.09	0.05	-0.68	-0.92	-1	-0.35	-0.23	0.13	-0.47
PF3D7_0725700	unspecified product	1	0.42	0.45	-0.68	-1.01	-0.08	0.08	-0.75	-0.49	0.04	0.1	-0.69	-0.71
PF3D7_0726100	Plasmodium exported protein, unknown function	1	-2.55	-2.1	-1.96	-2.56	-1.63	-1.36	-1.46	-1.62	-1.96	-1.69	-1.97	-1.77
PF3D7_0726200	serine/threonine protein kinase, FIKK family (FIKK7.1)	1	1.05	0.5	0.97	-0.08	1.24	0.69	1.5	0.62	1.05	0.93	0.96	0.4
PF3D7_0726300	mismatch repair protein pms1 homologue, putative	1	0.45	0.27	0.71	0.41	0.74	0.47	0.81	0.16	0.99	0.92	0.98	0.82
PF3D7_0726400	conserved Plasmodium membrane protein, unknown function	1	-0.36	-0.41	-0.39	-0.39	-0.46	-0.56	-0.58	-0.61	-0.7	-0.72	-0.94	-0.97
PF3D7_0726500	ubiquitin carboxyl-terminal hydrolase, putative	1	1.16	0.99	0.84	0.7	0.16	0.22	-0.1	0.01	0.26	0.32	0.37	0.55
PF3D7_0726600	conserved Plasmodium protein, unknown function	1	0.66	0.51	0.01	0.12	0.51	0.51	1.03	0.68	1.21	1.25	0.6	0.48
PF3D7_0726700	conserved Plasmodium protein, unknown function	1	0.49	0.1	0.35	0.09	0.29	0.05	0.49	0.29	0.74	0.57	0.88	0.09
PF3D7_0726800	conserved Plasmodium protein, unknown function	1	1.07	0.49	0.4	0.05	0.89	0.71	0.92	1.13	1.22	1.05	1.5	0.73
PF3D7_0726900	mitochondrial inner membrane translocase subunit tim50, putative (TIM50)	1	0.19	0.11	0.17	0.34	0.34	0.32	0.49	0.36	0.47	0.43	0.63	0.43
PF3D7_0727000	vacuolar protein sorting-associated protein 53, putative (VPS53)	1	1.57	1.21	1.49	1.49	1.29	1.19	1.4	1.29	1.62	1.47	1.68	1.44
PF3D7_0727100	conserved Plasmodium protein, unknown function	1	0.42	0.24	0.47	0.3	0.25	-0.1	0.29	-0.05	0.45	0.26	0.45	0.45
PF3D7_0727200	cysteine desulfurase, putative (NFS)	1	-0.07	0.14	-0.15	-0.38	0.31	0.17	0.55	0.18	0.64	0.58	0.27	0.23
PF3D7_0727300	DNA (cytosine-5)-methyltransferase, putative (DNMT2)	1	-0.93	-0.63	-0.32	-0.11	0.13	0.19	0.83	0.66	-0.05	0.13	-0.29	-0.01
PF3D7_0727400	proteasome subunit alpha type 5, putative	1	-2.29	-1.89	-2.3	-2.08	-2.01	-2.06	-2.17	-1.95	-2.56	-2.58	-2.56	-2.43
PF3D7_0727500	conserved Plasmodium protein, unknown function	1	-0.65	0.17	-0.4	0.77	-0.98	-0.15	-0.51	0.45	-0.93	-0.73	-1.37	-0.8
PF3D7_0727600	conserved Plasmodium protein, unknown function	1	-0.85	0.73	-0.55	1.11	-1.2	0.06	-0.36	1	-0.84	-0.78	-1.1	-0.25
PF3D7_0727700	conserved Plasmodium protein, unknown function	1	0.01	0	0.03	0.2	-0.07	0.12	-0.04	0.2	-0.24	-0.17	-0.22	-0.08
PF3D7_0727800	cation transporting ATPase, putative	1	-0.09	0.09	-0.1	-0.1	0.07	-0.07	0.2	0.1	-0.03	0.02	-0.14	-0.13
PF3D7_0727900	conserved Plasmodium protein, unknown function	1	-0.89	-0.78	-0.62	-0.51	-0.13	-0.17	0.09	-0.08	-0.11	-0.06	-0.49	-0.29
PF3D7_0728000	eukaryotic translation initiation factor 2 alpha subunit, putative	1	-0.98	-1.55	-1.22	-1.64	-1.35	-2.18	-1.77	-2.42	-1.37	-1.46	-1.19	-1.49
PF3D7_0728100	conserved Plasmodium membrane protein, unknown function	1	0.82	0.61	0.79	0.74	0.44	0.35	0.47	0.42	0.11	0.14	0.02	-0.27
PF3D7_0728200	actin-like protein, putative (ALP3)	1	1.37	1.37	1	1.16	1.12	1.23	1.07	1.34	1.3	1.28	1.32	1.25
PF3D7_0728300	conserved Plasmodium protein, unknown function	1	1.01	0.64	0.8	0.71	-0.32	-0.55	0.17	0.12	0.4	0.34	0.96	0.34
PF3D7_0728400		1	2.23	1.36	1.74	1.46	1.37	1.06	1.42	1.08	2.15	2.23	2.69	2.14
PF3D7_0728500	conserved Plasmodium protein, unknown function	1	1.75	1.8	1.98	2.31	1.89	2.03	2.04	2.48	2.29	2.18	2.21	2.07
PF3D7_0728600	zinc finger, C3HC4 type, putative	1	1.71	1.52	1.61	1.78	1.28	1.42	1.48	1.44	1.78	1.77	1.95	1.99
PF3D7_0728700	alpha/beta hydrolase, putative	1	1.99	1.9	1.88	1.82	2.59	2.62	3.02	2.83	2.65	2.69	2.17	2.24
PF3D7_0728800	conserved Plasmodium protein, unknown function	1	0.56	0.16	0.32	0.23	0.29	-0.09	0.71	0.23	0.67	0.62	0.29	0.23
PF3D7_0728900	RNA binding protein, putative	1	0.9	0.72	0.69	0.75	0.67	0.58	0.88	1.02	1.08	1.07	1.19	0.99
PF3D7_0729000	signal recognition particle SRP9 (SRP9)	1	0.55	0	0.38	0.34	0.22	-0.05	0.52	-0.02	0.55	0.56	0.58	0.32
PF3D7_0729100	conserved Plasmodium protein, unknown function	1	0.98	0.92	0.82	1.23	0.3	0.85	0.3	0.89	0.4	0.44	0.64	0.9
PF3D7_0729200	1-cys peroxiredoxin (AOP)	1	0.36	0.1	0.64	0.28	1.23	0.8	1.72	0.86	1.51	1.54	1.5	1.2
PF3D7_0729300	60S ribosomal subunit export protein, putative	1	-0.09	-0.06	-0.22	0.12	-0.31	-0.26	-0.28	-0.23	-0.24	-0.28	-0.31	-0.26
PF3D7_0729400	BRIX protein, putative	1	-0.53	-0.43	-0.73	-0.4	-0.9	-1	-0.88	-0.91	-1.05	-1.06	-1.1	-1.07
PF3D7_0729500	mRNA (N6-adenosine)-methyltransferase, putative	1	-0.42	-0.5	-0.69	-0.49	-0.83	-0.99	-0.62	-0.82	-0.35	-0.39	-0.73	-0.76
PF3D7_0729600	conserved Plasmodium protein, unknown function	1	1.1	0.45	0.66	0.06	0.98	0.5	1.28	-0.15	1.9	1.72	2.03	1.54
PF3D7_0729700	conserved Plasmodium protein, unknown function	1	1.13	1.03	1.23	1.2	1.44	1.23	1.63	1.41	1.45	1.46	1.05	1.1
PF3D7_0729800	dynein light chain, putative	1	1.75	1.04	1.8	1.15	1.76	1.38	1.94	1.61	2.17	2.18	1.66	1.58
PF3D7_0729900	dynein heavy chain, putative	1	2.08	2.36	1.92	2	2.09	2.22	2.25	2.33	2.2	2.26	2.09	2.18
PF3D7_0730000	conserved Plasmodium protein, unknown function	1	0.69	0.79	0.66	1.24	0.17	0.4	0.29	0.93	0.65	0.89	1.41	0.87
PF3D7_0730100	tRNA pseudouridine synthase D, putative	1	0.56	0.63	0.23	0.59	0.05	0.26	0.29	0.47	1.12	1	1.53	1.54
PF3D7_0730200	adapter-related protein, putative	1	-0.86	-0.58	-1.12	-0.72	-0.55	-0.4	-0.71	-0.44	-1.03	-0.78	-0.94	-0.49
PF3D7_0730300	transcription factor with AP2 domain(s) (AP2-L)	1	-3.24	-2.9	-2.91	-2.93	-2.56	-2.65	-3.43	-3.32	-3.82	-3.59	-3.38	-3.14
PF3D7_0730400	conserved Plasmodium protein, unknown function	1	1.29	1.27	2	1.46	2.44	2.17	2.34	2.42	2.5	2.54	1.97	1.81
PF3D7_0730500	conserved Plasmodium protein, unknown function	1	0.46	0.49	0.17	0.18	0.55	0.61	0.24	0.27	0.61	0.63	0.75	0.84
PF3D7_0730700	tRNA Threonine	1	-3.71	-3.67	-3.33	-3.02	-1.57	-2.23	-3	-2.91	-4.5	-4.45	-3.14	-2.55
PF3D7_0730800		1	-2.81	-2.69	-1.88	-2.52	-1.97	-1.98	-2.63	-2.52	-2.95	-2.86	-2.53	-2.66
PF3D7_0730900	Plasmodium exported protein, unknown function	1	-5.05	-3.93	-4.4	-3.44	-3.23	-1.76	-4.36	-3.43	-4.95	-5.11	-3.91	-3.91
PF3D7_0731100	Plasmodium exported protein (PHISTc), unknown function (GEXP11)	1	-3.12	-2.31	-2.61	-2.18	-2.74	-2.08	-3.15	-2.56	-3.32	-3.26	-3.06	-2.67
PF3D7_0731200	Plasmodium exported protein, unknown function	1	-3.71	-4.65	-3.64	-3.94	-2.08	-1.55	-3.47	-3.53	-3.67	-4.24	-3.27	-3.21
PF3D7_0731300	Plasmodium exported protein (PHISTb), unknown function (PfG174)	1	-1.95	-2.21	-1.5	-2.18	-2.26	-1.95	-2.16	-1.92	-2.33	-2.11	-1.91	-1.97
PF3D7_0731400	serine/threonine protein kinase, FIKK family, pseudogene (FIKK7.2)	1	-3.3	-3.54	-2.19	-2.56	-1.96	-1.82	-2.61	-2.74	-2.55	-2.9	-2.4	-2.14
PF3D7_0731500	erythrocyte binding antigen-175 (EBA175)	1	-5.45	-5.36	-4.37	-5.33	-1.31	-1.92	-4.05	-5.03	-6.09	-5.9	-5.01	-4.96
PF3D7_0731600	acyl-CoA synthetase (ACS5)	1	-3.81	-3.92	-2.89	-3.05	-2.56	-2.88	-3.15	-3.36	-3.63	-3.97	-3.2	-3.21
PF3D7_0731700	Plasmodium exported protein (hyp9), unknown function	1	-1.67	-1.98	-1.56	-1.8	-1.73	-1.58	-2.01	-2.11	-2.32	-2.05	-1.57	-1.74
PF3D7_0731800	alpha/beta hydrolase, putative (GEXP08)	1	2.3	2.02	1.66	1.81	1.32	1.3	1.24	1.01	1.42	1.45	1.39	1.34
PF3D7_0731900	rifin, pseudogene (RIF)	1	-0.2	-0.25	-0.29	-0.22	0.23	0.12	-0.01	-0.07	0.18	0.12	0.48	0.61
PF3D7_0732000	stevor	1		-0.23		0.07	0.01	0.22		0.25		0.2	0.29	0.55
PF3D7_0732200	rifin (RIF)	1	-0.31	-0.29	-0.2	-0.16	-0.17	-0.1	-0.32	-0.27	-0.01	-0.24	0.32	0.14
PF3D7_0732300	rifin (RIF)	1				0	0.56	0.72	0.8	0.75		0.39	0.42	0.19
PF3D7_0732400	rifin (RIF)	1	-0.06	0.04		0.09	0.37	0.27	-0.2	0.9	0.21	0.02	0.08	0.1
PF3D7_0732500	rifin (RIF)	1	-0.22	-0.48	-0.11	-0.56	-0.13	-0.25	-0.22	-0.28	-0.5	-0.11	-0.24	-0.38
PF3D7_0732700	rifin (RIF)	1	0.3	0.79		0.41	0.69	0.62	0.58	0.59	0.68	0.53	0.62	0.61
PF3D7_0732900	rifin (RIF)	1	-0.55			-1.1	-0.69	-0.52	-0.69	-0.84	-0.81	-0.66	-0.41	-0.26
PF3D7_0733000	erythrocyte membrane protein 1, PfEMP1 (VAR)	1	-0.66	-0.59	-0.31	-0.76	-0.16	-0.29	-0.42	-0.38	-0.15	-0.3	-0.57	-0.43
PF3D7_0800100	erythrocyte membrane protein 1, PfEMP1 (VAR)	1	-0.17	-0.12	-0.06	-0.01	-0.14	0.08	-0.2	0.09	0.17	-0.06	-0.18	-0.03
PF3D7_0800200	erythrocyte membrane protein 1, PfEMP1 (VAR)	1	-1.16	-1.38	-0.67	-1.19	-1.12	-1.12	-0.99	-1.27	-0.81	-1.21	-1.05	-1
PF3D7_0800300	erythrocyte membrane protein 1, PfEMP1 (VAR)	1	-1.34	-1.81	-0.98	-1.12	-1.1	-1.2	-1.24	-1.47	-1.1	-1.18	-1.23	-1.04
PF3D7_0800500	rifin (RIF)	1	0.04	0.42	0.96	0.29	0.42	0.36	0.4	0.3	0.61	0.61	0.98	0.63
PF3D7_0800800	Plasmodium exported protein (hyp7), unknown function	1		-2.72		-1.44	-1.21	-0.4	-2.33	-1.59	-0.63	-2.56	-2.59	-2.16
PF3D7_0800900	Plasmodium exported protein (hyp7), unknown function, pseudogene	1	-2.67	-2.21		-1.53	-2.03	-1.86	-2.2	-0.96	-1.83	-1.64	-0.66	-2.05
PF3D7_0801000	Plasmodium exported protein (PHISTc), unknown function	1	-4.43	-2.85	-3.87	-2.68	-3.24	-2.82	-3.86	-2.75	-2.4	-2.84	-3.29	-3.37
PF3D7_0801100	28S ribosomal RNA	1	-0.34	-0.06	-1.4	-1.55	-1.14	-1.17	-1.6	-1.5	0.72	0.93	1.53	1.38
PF3D7_0801200	PF08_28S:rRNA	1	2.67	2.14	0.83	0.85	0.22	1.06	1.53	1.34	0.83	1.29	2.16	1.75
PF3D7_0801300	von Willebrand factor A-domain related protein (WARP)	1	2.18	1.94	1.97	2.15	1.88	2.06	1.1	0.83	1.5	1.53	1.35	2.42
PF3D7_0801400	probable protein, unknown function	1	3.37	2.74	2.99	2.42	1.8	1.32	1.86	1.21	2.25	2.4	2.63	2.02
PF3D7_0801500	conserved Plasmodium protein, unknown function	1	-0.76	-1.11	-0.75	-0.79	-0.88	-1.4	-0.62	-1.04	-0.61	-0.72	-0.54	-1.07
PF3D7_0801600	conserved Plasmodium protein, unknown function	1	1.36	1.39	1.81	1.51	1.31	1.16	1.35	1.66	1.45	1.53	1.71	1.35
PF3D7_0801700	sentrin-specific protease 2, putative (SENP2)	1	0.35	0.38	0.13	0.33	-0.24	-0.16	-0.37	-0.18	0.07	0.06	0.2	0.34
PF3D7_0801800	mannose-6-phosphate isomerase, putative	1	-1.33	-1.41	-1.19	-1.35	-1.65	-1.81	-1.72	-1.88	-2	-1.97	-1.96	-1.97
PF3D7_0801900	conserved Plasmodium protein, unknown function	1	2.13	2.08	1.63	1.87	1.7	1.81	1.52	1.65	1.91	1.91	2.01	2.28
PF3D7_0802000	glutamate dehydrogenase, putative (GDH3)	1	-0.79	-1.03	-1	-1.17	-2.05	-1.76	-2.03	-1.69	-2.44	-2.3	-1.5	-1.47
PF3D7_0802100	transcription factor with AP2 domain(s) (ApiAP2)	1	0.75	0.47	0.63	0.51	0.36	0.27	0.19	0.18	0.42	0.49	0.44	0.53
PF3D7_0802200	1-cys peroxiredoxin (1-CysPxn)	1	-1.34	-1.88	-1.68	-1.88	-0.66	-0.95	-0.57	-0.58	-0.94	-0.81	-0.81	-1.28
PF3D7_0802300	rRNA processing WD-repeat protein, putative	1	-0.56	-0.7	-0.89	-0.99	-0.48	-0.77	-0.35	-0.67	-0.4	-0.42	-0.27	-0.44
PF3D7_0802400	conserved Plasmodium protein, unknown function	1	-0.43	-0.41	-0.46	-0.18	-0.32	-0.35	-0.3	-0.38	-0.43	-0.42	-0.21	-0.2
PF3D7_0802500	inositol phosphatase, putative	1	-0.91	-0.65	-1.05	-0.69	-0.77	-0.55	-0.92	-0.54	-1.15	-0.96	-1.04	-0.52
PF3D7_0802600	adenylyl cyclase beta (ACbeta)	1	-0.8	-0.43	-1.03	-0.3	-0.46	-0.18	-0.97	-0.16	-1.23	-1.11	-1.3	-0.72
PF3D7_0802700	conserved Plasmodium protein, unknown function	1	1.33	1.02	1.75	1.24	1.39	0.77	1.62	1.03	1.87	1.64	1.72	1.58
PF3D7_0802800	serine/threonine protein phosphatase, putative	1	0.37	0.04	0.1	-0.29	0.32	0.01	0.14	-0.26	0.34	0.17	0.71	0.35
PF3D7_0802900	conserved Plasmodium protein, unknown function	1	1.94	1.48	1.65	1.71	1.16	1.08	1.29	1.48	1.38	1.46	1.5	1.22
PF3D7_0803000	peptidyl-prolyl cis-trans isomerase (CYP81)	1	0.72	0.51	0.26	0.7	0.08	0.06	0.18	0.38	0.63	0.52	0.78	0.69
PF3D7_0803100	conserved Plasmodium protein, unknown function	1	0.96	0.67	0.75	1.04	0.81	0.69	0.9	0.97	1.25	1.18	1.21	1.08
PF3D7_0803200	filament assembling protein, putative	1	0.47	0.45	1.09	0.78	1.12	1.12	1.37	1.07	1.35	1.29	1.41	1.24
PF3D7_0803300	mitogen-activated protein kinase organizer 1, putative (PfMORG1)	1	1.06	1	0.24	0.33	0.42	0.57	0.13	0.55	1.22	1.19	1.65	1.29
PF3D7_0803400	DNA repair protein RAD54, putative	1	1.55	1.46	1.48	1.42	2.14	2.18	2.52	2.52	2.13	2.15	2.03	1.99
PF3D7_0803500	AAA family ATPase, putative	1	-1.35	-1.15	-1.45	-0.82	-0.67	-0.8	-1.32	-0.51	-1.76	-1.7	-1.49	-1.32
PF3D7_0803600	conserved Plasmodium protein, unknown function	1	-0.67	-0.35	-0.62	-0.29	-0.53	-0.69	-0.55	-0.45	-0.59	-0.46	-0.55	-0.42
PF3D7_0803700	tubulin gamma chain (g-tub)	1	0.29	0.39	0	-0.18	-0.11	-0.29	0.12	-0.18	-0.18	-0.11	0.3	-0.16
PF3D7_0803800	20S proteasome beta subunit	1	-0.1	-0.43	-0.26	-0.17	-0.33	-0.54	-0.32	-0.15	-0.44	-0.41	-0.47	-0.75
PF3D7_0803900	putative ncRNA	1	2.51	1.96	1.81	1.36	1.07	1.22	1.71	2.23	1.33	1.61	2.28	1.23
PF3D7_0804000	cactin homolog, putative	1	-0.2	0.05	-0.14	0.01	-0.49	-0.23	-0.74	-0.4	-0.64	-0.44	-0.54	0.07
PF3D7_0804200	putative ncRNA	1	1.3	0.63	0.16	-0.11	-0.29	-0.19	-0.22	-0.02	-0.01	0.34	0.87	0.38
PF3D7_0804300	conserved Plasmodium protein, unknown function	1	0.2	0.3	0.14	0.24	1.23	1.09	1.53	1.35	1.75	1.76	0.96	0.84
PF3D7_0804400	methionine aminopeptidase 1c, putative (MetAP1c)	1	0.48	0.21	0	-0.03	0.08	-0.39	0.03	-0.44	0.33	0.33	0.48	0.24
PF3D7_0804500	conserved Plasmodium membrane protein, unknown function	1	0.32	0.17	0.25	0.07	0.06	-0.16	-0.08	-0.26	-0.04	-0.03	-0.19	-0.32
PF3D7_0804600	U2 snRNA/tRNA pseudouridine synthase, putative	1	-0.61	-0.58	-0.59	-0.22	-0.43	-0.64	-0.21	-0.21	-0.33	-0.26	-0.41	-0.47
PF3D7_0804700	conserved Plasmodium protein, unknown function	1	1.88	1.59	1.86	1.91	2.24	2.25	2.39	2.48	2.56	2.51	2.36	2.34
PF3D7_0804800	peptidyl-prolyl cis-trans isomerase (CYP24)	1	-0.38	-0.73	-0.2	-0.28	-0.27	-0.61	-0.01	-0.53	-0.12	-0.17	-0.26	-0.52
PF3D7_0804900	GTPase activator, putative	1	-0.85	-0.76	-0.77	-1.03	-0.49	-0.74	-0.75	-0.79	-0.9	-0.84	-1.06	-1.18
PF3D7_0805000	alpha/beta hydrolase, putative	1	-0.1	-0.17	-0.8	-0.97	-1.02	-0.35	-1.08	-0.41	-1	-0.96	-0.78	-0.91
PF3D7_0805100	conserved Plasmodium protein, unknown function	1	1.85	2.05	1.85	1.68	2.5	2.47	2.89	2.89	2.28	2.22	2.34	2.24
PF3D7_0805200	conserved Plasmodium protein, unknown function	1	-1.13	-0.94	-1.02	-0.83	-0.37	-0.04	-1.21	-0.8	-1.62	-1.5	-1.03	-1.1
PF3D7_0805300	conserved Plasmodium protein, unknown function	1	1.41	1.36	1.23	1.27	2.19	2.12	2.55	2.61	2.71	2.69	1.98	1.97
PF3D7_0805400	acetyltransferase, putative	1	-0.72	-0.4	-0.64	-0.74	0.05	0.03	0.44	0.73	0.14	0.3	-0.68	-0.71
PF3D7_0805500	conserved Plasmodium protein, unknown function	1	-0.57	-0.02	-0.75	-0.47	-0.71	-0.17	-1.02	-0.68	-1.06	-0.9	-1.2	-1.24
PF3D7_0805600	PAP2-like protein, putative	1	-3.09	-2.64	-3.02	-2.97	-1.9	-2.21	-3.31	-2.98	-3.95	-3.88	-3.79	-3.61
PF3D7_0805700	serine/threonine protein kinase, FIKK family (FIKK8)	1	-0.56	-0.37	-0.51	-0.43	-0.69	-0.63	-1.1	-0.81	-0.91	-0.83	-0.54	-0.38
PF3D7_0805800	conserved Plasmodium protein, unknown function	1	1.53	1.64	2	1.83	2.92	2.85	3.2	2.91	2.9	2.97	2.47	2.63
PF3D7_0805900	conserved protein, unknown function	1	1.4	1.45	1.11	1.48	0.69	0.89	1.21	1.18	1.18	1.14	0.86	1.32
PF3D7_0806000	AAA family ATPase, putative	1	-0.3	-0.64	-0.2	-0.48	-0.21	-0.91	-0.1	-0.8	0.14	-0.1	-0.18	-0.55
PF3D7_0806100	conserved Plasmodium protein, unknown function	1	0.1	0.02	0.31	0.29	0.76	0.6	0.94	0.86	1.16	1.14	0.91	0.69
PF3D7_0806200	conserved Plasmodium membrane protein, unknown function	1	0.21	0.3	0.07	-0.2	-0.14	0.19	-0.39	0.11	-0.45	-0.32	0.04	0.15
PF3D7_0806300	ferlin like protein, putative	1	0.16	0.38	0.08	0.53	0	0.38	0.17	0.65	-0.26	-0.13	-0.35	-0.24
PF3D7_0806400	glycosyltransferase family 28 protein, putative	1	-0.26	-0.4	-0.35	-0.07	-0.55	-0.22	-0.48	0.1	-0.56	-0.36	-0.75	-0.32
PF3D7_0806500	DnaJ protein, putative	1	0.21	-0.07	0.08	-0.04	-0.1	0.12	-0.26	-0.12	-0.37	-0.29	-0.1	-0.04
PF3D7_0806600	kinesin-like protein, putative	1	0.43	0.38	0.58	0.66	0.85	1.07	0.96	0.98	1.3	1.33	0.72	0.76
PF3D7_0806700	conserved Plasmodium membrane protein, unknown function	1	0.05	0.09	0.03	0.13	-0.01	0.25	-0.02	0.16	-0.04	-0.01	-0.48	-0.1
PF3D7_0806800	vacuolar proton translocating ATPase subunit A, putative	1	-0.96	-1.05	-1.17	-1.36	-1.01	-1.02	-1.52	-1.35	-1.36	-1.32	-1.05	-1.11
PF3D7_0806900	conserved Plasmodium protein, unknown function	1	1.58	0.93	1.22	0.95	1.16	0.54	1.15	0.28	1.6	1.5	1.49	1.15
PF3D7_0807000	gas41 homologue, putative	1	-0.03	-0.67	-0.64	-1.32	-1.01	-1.73	-0.83	-1.93	-0.78	-0.81	-0.71	-1.3
PF3D7_0807100	RNA helicase, putative	1	-0.2	0	-0.05	0.38	0.03	0.42	0.31	0.72	0.1	0.06	-0.33	-0.13
PF3D7_0807200	conserved Plasmodium membrane protein, unknown function	1	-0.05	0.08	-0.02	0.16	-0.67	-0.38	-0.75	-0.16	-0.99	-0.73	-0.66	-0.51
PF3D7_0807300	Rab GTPase 18 (RAB18)	1	-0.75	-1.52	-1	-1.52	-1.17	-1.8	-1.83	-2.24	-1.61	-1.54	-1.28	-1.73
PF3D7_0807400	conserved Plasmodium protein, unknown function	1	0.53	0.8	0.42	0.05	0.9	0.87	0.87	1.06	0.99	1.1	1.02	1.02
PF3D7_0807500	proteasome subunit alpha, putative	1	-0.84	-1.04	-0.72	-1.2	-0.67	-1.22	-0.82	-1.23	-0.79	-0.83	-0.72	-0.93
PF3D7_0807600	conserved Plasmodium protein, unknown function	1	-0.62	-0.8	-0.46	-0.75	-0.75	-1.07	-0.82	-1.17	-0.73	-0.88	-0.78	-0.86
PF3D7_0807700	serine protease, putative	1	-0.36	-0.36	-0.18	0.18	-0.17	-0.04	0.2	0.53	-0.25	-0.36	-0.11	-0.3
PF3D7_0807800	proteasome subunit alpha type 5, putative	1	-0.03	-0.31	0.08	-0.2	0.05	-0.26	0.22	-0.11	0.16	0.17	0.04	-0.2
PF3D7_0807900	tyrosine--tRNA ligase (TyrRS)	1	-1.16	-1.02	-0.62	-1.07	-0.69	-0.9	-0.79	-1.14	-0.91	-1	-0.74	-0.92
PF3D7_0808000	conserved Plasmodium protein, unknown function	1	0.19	0.28	-0.01	0.36	-1.05	-0.4	-0.25	0.09	-0.57	-0.39	-0.84	-0.45
PF3D7_0808100	conserved Plasmodium protein, unknown function	1	-1.13	-0.94	-1.07	-0.9	-0.87	-1.02	-1.12	-0.99	-1.05	-1.18	-1.01	-1.16
PF3D7_0808200	plasmepsin X	1	-1.9	-1.76	-2.03	-2.42	-1.11	-1.32	-2.01	-1.74	-2.02	-1.99	-1.45	-1.5
PF3D7_0808300	ubiquitin regulatory protein, putative	1	3.37	2.68	2.53	1.84	1.63	1.5	0.86	0.74	1.98	1.94	2.12	1.81
PF3D7_0808400	coatomer epsilon subunit, putative	1	-0.12	-0.5	0.23	-0.02	-0.32	-0.74	-0.14	-0.44	-0.33	-0.41	-0.02	-0.56
PF3D7_0808600	erythrocyte membrane protein 1, PfEMP1 (VAR)	1	-0.43	-0.58	-0.29	-0.29	-0.48	-0.43	-0.39	-0.64	-0.37	-0.49	-0.44	-0.22
PF3D7_0808700	erythrocyte membrane protein 1, PfEMP1 (VAR)	1	0.25	0.1	0.02	-0.14	-0.05	-0.01	0.03	-0.12	0.13	0.16	0.32	0.16
PF3D7_0808800	rifin (RIF)	1	-0.58	-0.38	-0.41	-0.34	-0.15	-0.25	-0.15	-0.21	-0.3	-0.25	-0.33	-0.15
PF3D7_0808900	rifin (RIF)	1	-2.29	-2.16	-2.11	-1.39	-1.62	-1.07	-1.84	0.23	-1.36	-1	-0.88	-0.6
PF3D7_0809100	erythrocyte membrane protein 1, PfEMP1 (VAR)	1	-2.58	-3.15	-2.47	-2.96	-1.95	-2.11	-1.7	-2.05	-1.99	-2.14	-1.75	-1.99
PF3D7_0809200	asparagine-rich antigen Pfa55-14 (pfa55-14)	1	1.63	1.66	1.31	1.46	1.87	1.95	2.35	2.41	2.25	2.33	0.87	0.82
PF3D7_0809400	conserved Plasmodium protein, unknown function	1	0.13	0.02	0.41	0.46	0.06	-0.13	0.27	0.13	0.2	0.25	0.21	0.25
PF3D7_0809500	histone acetyltransferase subunit NuA4, putative	1	0.37	-0.13	0.89	0.59	0.3	-0.05	0.61	0.4	0.44	0.53	0.5	0.46
PF3D7_0809600	peptidase family C50, putative	1	0.68	0.44	0.67	0.37	0.54	0.49	0.73	0.32	0.61	0.58	0.25	0.14
PF3D7_0809700	RuvB-like protein 1 (RUVB1)	1	2.36	1.61	2.83	2.3	2.26	1.93	2.76	2.3	2.33	2.36	1.84	1.49
PF3D7_0809800	conserved Plasmodium protein, unknown function	1	1.64	1.2	1.54	1.48	1.74	1.71	2.07	2.08	1.98	2.02	1.63	1.54
PF3D7_0809900	JmjC domain containing protein (JmjC1)	1	0.39	0.75	0.12	0.79	-0.11	0.48	-0.07	0.72	0.09	0.17	0.42	0.49
PF3D7_0810000	acyl-CoA binding protein, putative	1	1.53	1.31	1.27	0.64	1.75	1.39	1.46	1.2	2.01	2	1.88	1.47
PF3D7_0810100	apicoplast ribosomal protein L33 precursor, putative	1	0.45	0.38	0.76	0.76	0.46	0.32	0.78	0.95	0.59	0.66	0.82	0.51
PF3D7_0810200	ABC1 family, putative (ABCK1)	1	0.75	0.64	0.54	0.67	0.73	0.5	0.98	0.62	1.1	1.03	1.11	1.05
PF3D7_0810300	protein phosphatase, putative	1	-0.21	-0.17	0.11	-0.14	0.3	0.16	0.17	0.2	0.12	0.16	0.47	0.35
PF3D7_0810400	aquaporin, putative (AQP2)	1	0.32	0.58	0.26	-0.06	1.33	1.29	1.89	1.98	1.58	1.6	1.13	1
PF3D7_0810500	protein phosphatase, putative	1	-0.38	0.04	-0.21	0.48	0.35	0.42	0.38	1.1	0.45	0.47	0.57	0.42
PF3D7_0810600	RNA helicase, putative	1	-0.03	-0.14	-0.25	-0.42	-0.89	-0.84	-1.18	-1.21	-0.77	-0.67	-0.79	-0.66
PF3D7_0810700	conserved Plasmodium protein, unknown function	1	-0.28	-0.36	-0.45	-0.16	-0.65	-0.49	-0.45	-0.22	-0.55	-0.31	-0.89	-0.67
PF3D7_0810800	dihydropteroate synthetase (DHPS)	1	-2.35	-2.08	-1.79	-1.68	-2.34	-2.35	-1.65	-1.8	-2.39	-2.31	-2.13	-1.76
PF3D7_0810900		1	-0.32	-0.57	-0.31	-0.37	0.47	0.28	0.75	0.35	0.2	0.35	0.17	0.17
PF3D7_0811000	cullin-like protein, putative	1	-0.11	0.08	0.05	0.09	0.16	0.18	0.24	0.45	0.25	0.28	0.02	-0.08
PF3D7_0811100	mitochondrial carrier protein, putative	1	-0.83	-0.28	-0.72	-0.11	-0.63	-0.12	-0.43	-0.05	-1.02	-0.85	-1.16	-0.57
PF3D7_0811200	conserved protein, unknown function	1	-0.76	-0.51	-0.81	-0.46	-1.86	-1.59	-1.65	-1.34	-1.97	-1.76	-2.16	-1.7
PF3D7_0811300	CCR4-associated factor 1 (CAF1)	1	-0.98	-0.98	-0.97	-0.93	-1.04	-0.91	-1.39	-1.26	-1.47	-1.37	-1.33	-1.13
PF3D7_0811400	conserved protein, unknown function	1	-2.09	-2.33	-2.4	-2.63	-1.71	-2.31	-1.89	-2.45	-1.96	-2.1	-1.99	-2.28
PF3D7_0811500	histone-arginine methyltransferase, putative (CARM1)	1	-1.07	-1.11	-0.92	-0.94	-1.31	-1.86	-1.07	-1.7	-1.27	-1.26	-1.44	-1.31
PF3D7_0811600	conserved Plasmodium protein, unknown function	1	-0.1	0.17	-0.44	-0.33	-0.57	-0.38	-1.21	-0.93	-1.28	-1.15	-1.34	-0.86
PF3D7_0811700	conserved Plasmodium protein, unknown function	1	0.36	0.35	0.45	0.51	0.7	0.96	1	1.41	0.89	0.71	0.57	0.5
PF3D7_0811800	conserved Plasmodium protein, unknown function	1	-1.06	-0.89	-0.81	-0.61	-1.09	-1.35	-0.9	-1.15	-0.9	-0.97	-1.28	-1.16
PF3D7_0811900	RNA binding protein, putative	1	-0.03	0.33	0.36	0.62	0.4	0.43	0.74	0.64	0.52	0.55	0.29	0.38
PF3D7_0812000	conserved Plasmodium protein, unknown function	1	1.1	0.43	0.85	0.58	0.36	0.26	0.49	0.26	0.77	0.63	0.94	0.76
PF3D7_0812100	conserved Plasmodium protein, unknown function	1	-0.44	-0.45	-0.41	-0.49	-0.87	-0.87	-0.91	-0.77	-1.31	-1.24	-1.38	-1.26
PF3D7_0812200	trypsin-like serine protease, putative	1	-0.75	0.19	-0.35	0.47	-1.14	-1.05	-0.51	-0.32	-1.34	-1.39	-0.9	-0.45
PF3D7_0812300	conserved Plasmodium protein, unknown function	1	0.92	1.01	1.16	1.16	0.94	1.44	1.25	1.24	1.42	1.4	1.12	1.15
PF3D7_0812400	karyopherin alpha (KARalpha)	1	-0.31	-0.47	-0.44	-0.46	-0.85	-0.87	-0.95	-0.83	-0.94	-0.82	-0.84	-0.88
PF3D7_0812500	RNA binding protein, putative	1	0.09	-0.24	-0.04	0.15	-0.58	-0.72	-0.61	-0.73	-0.12	-0.24	-0.42	-0.24
PF3D7_0812600	ubiquitin conjugating enzyme, putative	1	0.93	0.86	1.02	0.63	0.6	0.49	0.7	0.79	0.77	0.83	0.91	0.73
PF3D7_0812700	RNA-binding protein (U1 snRNP-like), putative	1	-0.08	-0.29	-0.53	-0.79	-1.13	-1.11	-1.32	-1.35	-0.68	-0.52	-0.12	-0.24
PF3D7_0812800	conserved Plasmodium protein, unknown function	1	0.61	-0.09	0.32	0.17	0.64	0.48	0.62	0.37	0.96	0.87	1.23	0.61
PF3D7_0812900	probable protein, unknown function	1	1.09	0.53	0.81	-0.02	0.98	-0.03	0.67	0.05	0.78	0.65	1.03	0.41
PF3D7_0813000	conserved Plasmodium protein, unknown function	1	-0.92	-1.18	-0.87	-1.04	-0.65	-0.79	-1.24	-1.27	-1.07	-0.93	-0.73	-0.73
PF3D7_0813100	conserved Plasmodium protein, unknown function	1	0.07	0.25	0.13	0.63	0.06	0.23	-0.39	0.35	-0.04	-0.09	0.06	0.21
PF3D7_0813200	CS domain protein, putative	1	-0.52	-0.15	-0.49	0.47	-0.58	-0.07	-0.41	1.1	-0.36	-0.39	0.3	0.15
PF3D7_0813300	conserved Plasmodium protein, unknown function	1	-0.72	-0.82	-0.73	-0.64	-0.72	-0.69	-0.94	-0.99	-0.88	-0.96	-0.88	-0.65
PF3D7_0813400	conserved Plasmodium protein, unknown function	1	-0.19	-0.1	-0.56	-0.45	0.03	0.11	0.24	0.38	0.04	0.16	-0.54	-0.39
PF3D7_0813500	conserved Plasmodium protein, unknown function	1	1.08	0.84	1.34	1.24	1.46	1.44	1.77	1.67	1.92	1.76	1.72	1.52
PF3D7_0813600	translation initiation factor SUI1, putative	1	-0.66	-0.65	-0.37	-0.89	-0.62	-0.86	-0.46	-0.87	-0.62	-0.57	-0.68	-0.76
PF3D7_0813700	ABC transporter, putative	1	-0.3	-0.26	-0.38	0.09	-0.19	-0.06	-0.08	0.09	-0.3	-0.41	-0.43	-0.37
PF3D7_0813800	GDP-mannose 4,6-dehydratase, putative	1	1.85	2.18	1.85	1.87	2.64	2.56	3.06	3.27	2.41	2.43	2.17	2.17
PF3D7_0813900	40S ribosomal protein S16, putative	1	-0.76	-0.84	-0.87	-1.2	-1.22	-1.39	-1.62	-1.72	-1.05	-0.94	-0.72	-0.91
PF3D7_0814000	60S ribosomal protein L13-2, putative	1	-1.3	-1.39	-1.21	-1.78	-1.75	-1.68	-1.79	-1.99	-1.89	-1.85	-1.58	-1.61
PF3D7_0814100	conserved Plasmodium protein, unknown function	1	1.5	1.32	1.54	1.21	1.26	1.03	0.63	1.11	1.38	1.44	1.48	1.09
PF3D7_0814200	DNA/RNA-binding protein Alba 1 (ALBA1)	1	-0.08	-0.49	-0.67	-0.98	-1.32	-1.35	-1.75	-1.93	-1.32	-1.34	-1	-0.87
PF3D7_0814300	ATPase, putative	1	-0.85	-0.86	-0.77	-0.45	-0.78	-0.88	-0.61	-0.6	-0.27	-0.36	-0.03	-0.27
PF3D7_0814400	phospholipase DDHD1, putative	1	0.35	0.56	0.44	0.38	0.46	0.4	0.71	0.65	0.7	0.66	0.35	0.4
PF3D7_0814500	conserved Plasmodium protein, unknown function	1	-1.65	-0.5	-1.76	-0.25	-0.23	0.7	-1.15	0.16	-0.61	0	-0.69	0.72
PF3D7_0814600	conserved Plasmodium protein, unknown function	1	0.88	1.18	1.14	1.76	2.04	2.01	2.32	2.34	1.97	1.97	3.65	2.83
PF3D7_0814700	conserved Plasmodium protein, unknown function	1	0.43	0.35	0.57	0.97	0.78	0.85	0.61	0.78	1.52	1.49	3	2.73
PF3D7_0814900	Fe-superoxide dismutase (FeSOD)	1	-0.15	-0.54	-0.7	-1.15	-1.39	-2.21	-1.61	-2.3	-1.27	-1.24	-1.14	-1.54
PF3D7_0815000	selenoprotein	1	-1.05	-0.85	-1.17	-0.57	-0.57	-0.29	-0.1	0.34	-0.81	-0.71	-0.63	-0.35
PF3D7_0815100	RAP protein, putative	1	0.84	0.94	0.84	1.08	0.97	0.99	1.2	1.42	1.55	1.51	1.64	1.34
PF3D7_0815200	importin beta, putative	1	-0.88	-0.71	-1.19	-1.41	-0.75	-0.89	-1.04	-1.13	-1.05	-0.94	-0.83	-0.77
PF3D7_0815300	FAD-dependent monooxygenase, putative	1	0.32	0.54	-0.17	0.09	1.03	1.03	1.28	1.06	1.07	1.07	0.06	0.1
PF3D7_0815400	conserved Plasmodium protein, unknown function	1	0.35	0.75	0.33	0.88	0.26	0.31	0.24	0.53	0.33	0.5	0.56	0.6
PF3D7_0815500	conserved Plasmodium protein, unknown function	1	-1.6	-0.12	-1.26	0.39	-1.09	-0.03	-1.17	-0.08	-1.83	-1.38	-1.58	-0.34
PF3D7_0815600	eukaryotic translation initiation factor, putative	1	-0.65	-1.01	-0.99	-0.7	-0.87	-0.9	-0.87	-0.81	-0.87	-0.93	-0.76	-0.94
PF3D7_0815700	ubiquitin (Ub)	1	0.32	0.25	0.36	0.13	0.17	-0.11	0.25	-0.06	0.54	0.46	0.76	0.39
PF3D7_0815800	vacuolar sorting protein VPS9, putative	1	0.92	0.6	0.94	0.65	0.34	0.16	0.16	0.04	0.66	0.75	0.87	0.85
PF3D7_0815900	lipoamide dehydrogenase (aLipDH)	1	1.17	1.45	1.23	1.7	1.13	1.38	1.68	1.79	1.4	1.52	1.2	1.24
PF3D7_0816000	nucleolar preribosomal assembly protein, putative	1	-0.98	0.22	-0.57	0.72	-0.79	0.52	-0.11	1.17	-1.33	-1.04	-1.31	-0.42
PF3D7_0816100	flavoprotein, putative	1	-1.61	-0.19	-0.98	0.64	-1.19	-0.01	-1.22	0.81	-1.71	-1.47	-1.37	-0.88
PF3D7_0816200	vacuolar protein-sorting protein VPS2, putative	1	0.23	0.46	0.79	1.2	1.45	1.36	1.77	1.7	1.58	1.6	1.36	1.33
PF3D7_0816300	conserved Plasmodium protein, unknown function	1	1.97	1.32	2.23	1.62	1.94	1.72	2.51	1.71	2.17	2.42	1.53	1.52
PF3D7_0816400	conserved Plasmodium protein, unknown function	1	0.85	0.55	1.1	0.17	0.71	0.07	0.84	-0.08	0.78	0.77	0.64	0.45
PF3D7_0816500	small heat shock protein HSP20, putative (HSP20)	1	1.56	2.25	1.76	2.86	2.59	2.73	3.03	3.84	2.81	2.83	2.54	2.79
PF3D7_0816600	ClpB protein, putative (ClpB1)	1	-0.14	-0.24	-0.26	-0.44	-0.69	-1.15	-0.33	-1.08	-0.61	-0.61	-0.58	-0.52
PF3D7_0816700	conserved Plasmodium protein, unknown function	1	1.57	0.98	1.12	1.06	1.34	1.24	1.55	1.37	1.52	1.66	1.34	1.14
PF3D7_0816800	meiotic recombination protein DMC1, putative (DMC1)	1	2.25	2.29	1.72	1.89	2.91	2.78	2.91	2.89	2.59	2.52	2.22	2.23
PF3D7_0816900	adenylate kinase 2 (AK2)	1	2.31	1.83	2.13	2.3	1.41	1.58	2.13	1.96	2.16	2.14	2.19	2.24
PF3D7_0817000	ubiquitin-activating enzyme, putative	1	0.88	0.48	0.55	0.41	-0.01	-0.01	0.12	-0.03	0.11	0.05	-0.12	-0.02
PF3D7_0817100	GTPase, putative	1	1.01	0.36	1.44	0.92	0.69	0.4	1.08	0.55	0.93	0.9	1.58	1.01
PF3D7_0817200	conserved Plasmodium protein, unknown function	1	0.59	0.5	0.48	0.5	0.51	0.71	0.56	0.58	0.55	0.69	0.78	0.93
PF3D7_0817300	asparagine-rich antigen	1	-0.95	-0.98	-1.39	-1.65	-1.01	-1.19	-1.44	-1.72	-1.11	-1.09	-0.9	-0.98
PF3D7_0817400	conserved Plasmodium protein, unknown function	1	0.61	0.24	0.16	-0.26	-0.45	-0.74	-0.76	-1.03	-0.07	-0.15	-0.17	-0.47
PF3D7_0817500	protein kinase c inhibitor-like protein, putative	1	0.82	0.56	1.1	0.46	0.72	0.5	0.73	0.61	0.71	0.92	1.12	0.84
PF3D7_0817600	conserved Plasmodium protein, unknown function	1	0.03	0.34	0.12	0.17	1.18	1.16	1.36	1.28	1.06	1.02	0.66	0.69
PF3D7_0817700	rhoptry neck protein 5 (RON5)	1	-1.4	-0.87	-1.07	-0.86	-0.86	-0.93	-1.23	-0.9	-1.45	-1.4	-0.92	-0.93
PF3D7_0817800	conserved Plasmodium protein, unknown function	1	-0.18	-0.1	0.69	-0.06	0.15	-0.32	0.07	-0.31	-0.03	0.11	0.15	-0.03
PF3D7_0817900	high mobility group protein B2 (HMGB2)	1	2.27	2.23	2.51	1.98	2.9	2.91	2.85	2.72	2.93	3.02	3.06	3.1
PF3D7_0818000	conserved protein, unknown function	1	1.48	1.09	1.7	1.04	1.35	1.34	1.85	1.42	2.05	1.76	2.14	1.74
PF3D7_0818100	zinc finger protein, putative	1	-2.92	-2.26	-2.06	-1.31	-0.9	-1.21	-2.15	-0.74	-2.77	-2.71	-2.09	-1.74
PF3D7_0818200	14-3-3 protein (14-3-3I)	1	-1.38	-1.53	-1.73	-2.06	-2.53	-2.71	-3	-3.14	-3.25	-3.18	-3.02	-2.97
PF3D7_0818300	dynactin subunit 6, putative	1	1.81	1.41	1.28	1.48	2.2	2.14	2.4	2.3	2.78	2.79	2.39	2.06
PF3D7_0818400	nucleolar preribosomal assembly protein, putative (UTP24)	1	0.2	-0.01	0.51	0.22	0.28	0.01	0.52	0.1	0.37	0.48	0.39	0.28
PF3D7_0818500	zinc finger protein, putative	1	0.82	0.33	0.28	-0.1	-0.3	-0.45	-0.48	-0.74	-0.43	-0.28	0.23	0.08
PF3D7_0818600	conserved Plasmodium protein, unknown function	1	-0.28	0.24	0.46	0.67	0.63	1.11	1.28	1.94	0.53	0.73	1.03	1.28
PF3D7_0818700	DNA helicase, putative	1	0.41	0.08	0.69	0.12	0.52	0.22	0.54	0.02	0.53	0.57	0.61	0.53
PF3D7_0818800	U3 small nucleolar ribonucleoprotein protein, putative	1	0.42	0.61	0.61	0.42	0.46	0.36	0.75	0.6	0.54	0.37	0.43	0.57
PF3D7_0818900	heat shock protein 70 (HSP70)	1	-1.45	-1.5	-1.45	-1.55	-1.49	-1.5	-1.09	-1.53	-2.49	-2.3	-2.39	-1.97
PF3D7_0819000	conserved Plasmodium protein, unknown function	1	-0.48	-0.57	-0.59	-0.83	-0.58	-0.87	-0.65	-0.97	-0.54	-0.6	-0.62	-0.67
PF3D7_0819100	BRIX domain, putative	1	-0.03	-0.21	-0.15	-0.21	-0.53	-0.87	-0.43	-0.67	-0.41	-0.39	-0.67	-0.66
PF3D7_0819200	perforin like protein 5 (PPLP5)	1	-0.87	-0.68	-0.73	0.36	-0.63	-0.47	-0.29	0.36	-0.27	-0.79	0.42	0.64
PF3D7_0819300	conserved Plasmodium protein, unknown function	1	0.71	0.65	0.99	0.58	0.28	0.02	0.65	0.12	0.67	0.67	0.54	0.38
PF3D7_0819400	perforin like protein 4 (PPLP4)	1	0.69	1.14	1.4	1.14	0.94	0.98	1.03	1.32	0.95	0.94	2.66	1.84
PF3D7_0819500	conserved protein, unknown function	1	0.85	1.13	1.26	1.46	0.88	1.34	1.44	1.78	1	1.37	1.43	1.63
PF3D7_0819600	conserved Plasmodium protein, unknown function	1	0.2	0.49	0.47	0.48	1.24	1.25	1.51	1.64	0.98	1.11	1.01	1.04
PF3D7_0819700	conserved Plasmodium protein, unknown function	1	-0.52	-0.89	-0.87	-1.05	-0.89	-1.2	-0.52	-0.74	-0.87	-0.92	-0.87	-0.97
PF3D7_0819800	conserved Plasmodium protein, unknown function	1	1.42	1.1	1.97	1.46	1.21	1.08	1.63	1.15	1.58	1.62	1.19	0.98
PF3D7_0819900	U6 snRNA-associated Sm-like protein LSm3, putative (LSM3)	1	0.21	-0.64	0.39	-0.3	-0.23	-0.88	0.02	-0.98	-0.08	-0.08	-0.14	-0.51
PF3D7_0820000	Snf2-related CBP activator, putative (SRCAP)	1	-0.12	0.25	-0.28	0.01	-0.57	-0.18	-0.37	0.02	-0.6	-0.44	-0.51	-0.08
PF3D7_0820100	conserved Plasmodium protein, unknown function	1	0.93	0.43	0.36	0.11	0.07	-0.19	0.29	0.09	0.77	0.59	0.73	0.36
PF3D7_0820200	phosphatidylglycerophosphate synthase (PGPS)	1	-0.68	-0.26	-0.64	-0.61	-0.43	-0.2	-0.38	-0.11	-0.72	-0.59	-0.67	-0.34
PF3D7_0820300	conserved Plasmodium protein, unknown function	1	0.37	0.05	-0.24	-0.45	-0.28	-0.62	-0.77	-0.93	-0.27	-0.29	-0.21	-0.22
PF3D7_0820400	conserved Plasmodium protein, unknown function	1	0.75	0.52	0.47	0.37	0.35	0.16	0.27	0.08	0.92	0.91	0.77	0.76
PF3D7_0820500	C-13 antigen	1	-0.14	-0.01	-0.01	-0.07	0.05	-0.19	0.04	0.07	-0.1	-0.04	0.15	-0.07
PF3D7_0820600	conserved Plasmodium membrane protein, unknown function	1	0.85	0.91	1.3	1.11	2.06	1.47	2.43	1.8	2.09	2.14	2.16	1.83
PF3D7_0820700	2-oxoglutarate dehydrogenase E1 component	1	1.21	1.33	0.48	0.68	0.37	0.51	0.2	0.24	0.4	0.6	0.52	0.8
PF3D7_0820800	conserved Plasmodium protein, unknown function	1	0.03	-0.49	-0.04	-0.39	-0.21	-0.49	0.06	-0.29	0.13	0.08	0.41	0.15
PF3D7_0820900	conserved Plasmodium protein, unknown function	1	-0.23	0.04	-0.21	0.46	-0.17	0.47	-0.25	0.64	-0.32	-0.07	-0.27	0.33
PF3D7_0821000	conserved Plasmodium protein, unknown function	1	-1.12	-1.03	-0.84	-0.96	-0.77	-0.99	-0.95	-0.84	-1.01	-0.85	-0.44	-0.61
PF3D7_0821100	protein kinase 1 (PK1)	1	-0.8	-0.54	-0.72	-0.49	-0.3	-0.2	-0.3	-0.34	-0.5	-0.41	-0.28	-0.1
PF3D7_0821200	conserved Plasmodium protein, unknown function	1	0.22	-0.14	0.34	0.36	-0.3	-0.34	0.04	0.14	-0.26	-0.29	-0.31	-0.34
PF3D7_0821300	ATP-dependent RNA helicase prh1, putative	1	0.57	0.12	0.72	0.35	0.47	0.23	0.7	0.35	0.73	0.72	0.94	0.62
PF3D7_0821400	conserved Plasmodium protein, unknown function	1	-0.53	-0.97	-0.92	-1.13	0.1	-0.57	-1.32	-1.39	-0.95	-0.85	-0.29	-0.62
PF3D7_0821500	ribosome biogenesis protein nep1 homologue, putative	1	2.22	1	1.69	0.54	1.39	0.43	1.87	0.32	1.84	1.56	1.79	0.94
PF3D7_0821600	clp1-related protein, putative	1	-0.22	-0.47	-0.12	-0.67	-0.5	-1.18	-0.35	-1.33	-0.54	-0.67	-0.4	-0.81
PF3D7_0821700	60S ribosomal protein L22, putative	1	-1.58	-1.86	-1.39	-2.32	-2.35	-2.36	-1.96	-2.18	-2.34	-2.02	-1.8	-1.95
PF3D7_0821800	secretory complex protein 61 beta subunit (Sec61-beta)	1	0.8	0.35	0.89	0.57	0.96	0.76	0.99	0.79	0.99	1.02	1.25	0.97
PF3D7_0821900	conserved Plasmodium protein, unknown function	1	0.42	-0.06	0.67	-0.04	-0.78	-1.29	-0.11	-1.28	-0.51	-0.38	-0.32	-0.43
PF3D7_0822000	mitochondrial ribosomal protein L4 precursor, putative	1	0.84	0.64	0.52	0.56	0.64	0.71	0.92	0.6	0.65	0.64	0.54	0.6
PF3D7_0822100	RNA polymerase II mediator complex protein MED7, putative	1	-0.18	-0.12	0.32	0.17	-0.12	-0.36	0.44	-0.15	-0.16	-0.04	-0.36	-0.11
PF3D7_0822200	conserved Plasmodium membrane protein, unknown function	1	0.49	0.36	0.24	0.27	0.37	0.47	0.62	1.02	0.25	0.44	0.25	0.31
PF3D7_0822300	small nuclear ribonucleoprotein G, putative (SNRPG)	1	-0.72	-0.87	-0.75	-1.04	-0.41	-0.8	-0.22	-0.64	-0.43	-0.26	-0.35	-0.55
PF3D7_0822400	conserved Plasmodium protein, unknown function	1	1.77	1.59	1.78	1.62	2	1.95	2.66	2.24	2.68	2.59	2.5	2.28
PF3D7_0822500	dynein light chain 1 (DLC1)	1	1.83	1.65	1.7	2	1.44	1.47	1.92	2.04	2.03	2.09	1.65	1.58
PF3D7_0822600	protein transport protein Sec23 (SEC23)	1	-1.48	-1.26	-1.67	-1.9	-0.96	-1.08	-0.66	-0.79	-1.43	-1.29	-1.53	-1.61
PF3D7_0822700	conserved Plasmodium protein, unknown function	1	0.37	1.41	-0.17	1.61	-0.46	1.63	-0.19	2.51	-0.28	0.48	-0.43	1.41
PF3D7_0822800	U5 snrnp-specific protein, putative	1	-1.49	-0.57	-1.14	-0.24	-0.91	-0.17	-0.28	0.74	-1.14	-1.12	-1.48	-0.84
[truncated: 3,443 more rows]
