# Supplementary material for: Transcriptional Profiling Defines Histone Acetylation as a Regulator of Gene Expression during Human-to-Mosquito Transmission of the Malaria Parasite Plasmodium falciparum
Source: Front Cell Infect Microbiol. 2017 Jul 24;7:320. doi: 10.3389/fcimb.2017.00320 (PMC5522858; doi:10.3389/fcimb.2017.00320)
Supplement: Supplementary file 13 [file Table3.XLSX]

## Sheet: imGC 2-fold upregulated
PLASMODB_ID	GENE (encoding for)	GROUP	PROPERTIES	Predicted FUNCTION (FEATURE)	Predicted COMPARTMENT	Fold change 1 h	Fold change 6 h	Stage peak transcript expr.	Value (FPKM, plasmodb)
PF3D7_0418600	regulator of chromosome condensation, putative	cell cycle & DNA replication	RCC1 repeat profile, 4 RCC1/BLIP-IIs	cell cycle (guanyl-nucleotide exchange factor activity)	nucleus, cytoplasm	2.60268	3.75809	Schizont	32.34
PF3D7_1468400	zinc finger protein, putative (D13)	cell cycle & DNA replication	3 Zinc finger C3H1-type profiles	(metal/zinc ion binding, nucleic acid binding)	cytoplasm	2.04202	2.47942	Schizont	60.5
PF3D7_0910500	DNA repair protein REV1, putative	cell cycle & DNA replication	BRCA1 C Terminus (BRCT) domain, UmuC domain profile	DNA repair, DNA-dependent DNA replication (DNA-directed DNA polymerase activity, damaged DNA/magnesium ion binding)	nucleus	1.60214	2	Ookinete	35.56
PF3D7_1455300	conserved Plasmodium protein, unknown function	cell cycle & DNA replication	N/A	mismatch repair, DNA recombination (flap endonuclease activity, ss DNA 5'-3' exodeoxyribonuclease activity)	nucleus	1.81504	2.05623	Schizont	169.56
PF3D7_1449400	crossover junction endonuclease MUS81, putative (MUS81)	cell cycle & DNA replication	DNA polymerase beta (N-terminal domain-like), ERCC4 domain, 2 restriction endonuclease-like domains	DNA repair (DNA binding, nuclease activity, crossover junction endodeoxyribonuclease activity)	nucleus, apicoplast	1.85318	2.31338	Ookinete	235.4
PF3D7_0816000	ribosome assembly protein RRB1, putative (RRB1)	cell cycle & DNA replication	Histone-binding protein RBBP4 or subunit C of CAF1 complex, 6 WD40 repeats	DNA biogenesis (protein binding)	nucleus	2.2974	2.44528	Ring	91.91
PF3D7_1307000	exosome complex component RRP40, putative (RRP40)	gene expression & transcription	Nucleic acid-binding domain, KH-domain type I (eukaryotic type)	mRNA catabolic process (3'-5'-exoribonuclease activity, RNA binding)	cytoplasm	2.42839	2.58471	Gametocyte stage II	143.81
PF3D7_0113400	Plasmodium exported protein, unknown function	gene expression & transcription	1 TM, export domain	rRNA processing (ATP-dependent helicase activity, RNA/ATP binding)	nucleus	2.92817	2.51403	Ookinete	25
PF3D7_0404100	transcription factor with AP2 domain(s), putative (ApiAP2)	gene expression & transcription	2 AP2 domains	transcriptional regulation (transcription factor activity, sequence-specific DNA binding)	nucleus	1.50525	2.54912	Gametocyte stage V	11.5
PF3D7_0613800	transcription factor with AP2 domain(s) (ApiAP2)	gene expression & transcription	3 AP2 domains	transcriptional regulation (transcription factor activity, sequence-specific DNA binding)	nucleus	1.24833	2.15846	Late Trophozoite	159.25
PF3D7_0824000	conserved Plasmodium protein, unknown function	gene expression & transcription	N/A	transcriptional regulation	nucleus	1.30134	2.56685	Ookinete	570.46
PF3D7_1427600	CorA-like Mg2 transporter protein, putative (MIT3)	gene expression & transcription	N/A	mRNA processing, RNA splicing (magnesium ion binding)	mitochondrion	2.75108	2.94854	Late Trophozoite	10
PF3D7_1106600	DEAD/DEAH box helicase, putative	gene expression & transcription	DEAD-like superfamilies 1 and 2 helicase C-terminal domain profile, 3 P-loop containing NTP hydrolase domains	(RNA helicase activity, nucleic acid/ATP binding)	cytoplasm, nucleus	1.89212	3.09513	Ookinete	140.84
PF3D7_1222600	transcription factor with AP2 domain(s) (AP2-G)	gene expression & transcription	AP2 domain	transcriptional regulation (transcription factor activity, sequence-specific DNA binding)	nucleus	1.85318	2.17347	Ring	4.59
PF3D7_0727500	conserved Plasmodium protein, unknown function	gene expression & transcription	1 SP, 1 TM, mTERF profile	transcriptional regulation, DNA-templated (dsDNA binding)	mitochondrion, apicoplast	1.76541	2.25012	Gametocyte stage V	21.43
PF3D7_0910000	SET domain protein, putative (SET4)	gene expression & transcription	2 SET domains	histone modification (histone-lysine N-methyltransferase activity, zinc ion/protein binding)	nucleus	2.17347	1.64718	Ring	6.61
PF3D7_1307100	U3 small nucleolar RNA-associated protein 6, putative (UTP6)	gene expression & transcription	1 TM, U3 small nucleolar RNA-associated protein 6 profile	maturation of SSU-rRNA from tricistronic rRNA transcript /SSU-rRNA, 5.8S rRNA (snoRNA binding)	nucleus	2.07053	1.95884	Early Trophozoite	45.49
PF3D7_0620200	conserved Plasmodium protein, unknown function	translation	1 SP, 1 TM	translation (nucleotide binding)	membrane, cytoplasm	3.86375	4.50023	Gametocyte stage V	10.84
PF3D7_0315500	mitochondrial ribosomal protein L29/L47 precursor, putative	translation	Mitochondrial 39-S ribosomal protein L47 (MRP-L47) profile	translation (structural constituent of ribosome)	mitochondrion	1.79005	2.01391	Gametocyte stage II	157.42
PF3D7_0935700	Plasmodium exported protein, unknown function	translation	1 TM, export domain	valyl-tRNA aminoacylation (valine-tRNA ligase activity, ATP binding)	membrane	1.98618	2.51403	Ookinete	70.8
PF3D7_1117500	tyrosine-tRNA ligase (TyrRSapi)	translation	1 SP, tRNA synthetases class I (W and Y), 3 Nucleotidylyl transferases, Alpha-L RNA-binding motif	tyrosyl-tRNA aminoacylation (ATP/RNA binding, tyrosine-tRNA ligase activity)	apicoplast	1.39474	2.11404	Ookinete	34.94
PF3D7_1402700	U2 snRNP-associated SURP motif-containing protein, putative (SR140)	translation	RNA recognition motif. (a.k.a. RRM, RBD, or RNP domain), Surp module (SWAP domain), CID domain profile	RNA processing (RNA/nucleotide binding)	nucleus	2.08493	1.95884	Early Trophozoite	82.12
PF3D7_0704200	tRNA m5C-methyltransferase, putative	translation	4 S-adenosyl-L-methionine-dependent methyltransferases, 2 NOL1/NOP2/sun families	(methyltransferase activity)	cytoplasm	2.34567	2.21914	Early Trophozoite	23.26
PF3D7_0621500	ribonuclease P/MRP protein subunit RPP1, putative (RPP1)	translation	RNase P subunit p30 profile	tRNA processing, ribonuclease MRP complex (ribonuclease activity )	cytoplasm	1.7411	2.47942	Gametocyte stage V	128.83
PF3D7_0500700	rifin, pseudogene (RIF)	antigenic variation & cytoadherence	N/A	cytoadherence, rosetting	iRBC	2.01391	1.09429	Gametocyte stage II	3.87
PF3D7_0113600	surface-associated interspersed protein 1.2 (SURFIN 1.2), pseudogene	antigenic variation & cytoadherence	SICA C-terminal inner membrane domain	cytoadherence, invasion	iRBC	3.50642	5.73582	Ookinete	21.25
PF3D7_0114600	stevor, pseudogene	antigenic variation & cytoadherence	1 SP, 3 TMs, STEVOR variant surface antigen, export domain	cytoadherence, rosetting	iRBC	3.75809	2.08493	Ring	5.43
PF3D7_0421600	erythrocyte membrane protein 1 (PfEMP1)-like pseudogene (VAR)	antigenic variation & cytoadherence	variant surface antigen of PfEMP1 (acidic terminal segments)	cytoadherence, rosetting	iRBC	2.71321	3.53081	Ring	3.67
PF3D7_0424400	surface-associated interspersed protein 4.2 (SURFIN 4.2)	antigenic variation & cytoadherence	N/A	cytoadherence, invasion	iRBC	2.47942	3.78423	Ring	4.57
PF3D7_0113100	surface-associated interspersed protein 1.1 (SURFIN 1.1)	antigenic variation & cytoadherence	1 TM	cytoadherence, invasion	iRBC	1.34723	3.11666	Ookinete	63.09
PF3D7_0632400	rifin (RIF)	antigenic variation & cytoadherence	1 TM, RIFIN variant surface antigen, export domain	cytoadherence, rosetting	iRBC	1.60214	2.67586	Late Trophozoite	17.42
PF3D7_1148800	Plasmodium exported protein, unknown function (hyp11)	exported protein	1 TM	N/A	membrane	3.38698	1.94531	Ring	51.96
PF3D7_1353100	Plasmodium exported protein, unknown function	exported protein	2 TMs, export domain	N/A	iRBC	2.42839	2.82843	Early Trophozoite	908.13
PF3D7_1302200	early transcribed membrane protein 13 (ETRAMP13)	exported protein	1 SP, 2 TMs, ETRAMP: early transcribed membrane protein (ETRAMP) family, Plasmodium falciparum UIS3 membrane protein	N/A	iRBC	1.41421	2	Gametocyte stage V	43.97
PF3D7_0219700	Plasmodium exported protein, unknown function (PHISTc/GEXP20/PFGEXP20)	exported protein	1 TM, Plasmodium RESA N-terminal domain	N/A	iRBC	2.26577	2.82843	Ring	129.41
PF3D7_0219800	Plasmodium exported protein, unknown function (PHISTc)	exported protein	1 TM, Plasmodium RESA N-terminal domain, export domain	(nucleotide binding)	iRBC	2.54912	2.31338	Late Trophozoite	41.93
PF3D7_0220700	Plasmodium exported protein, unknown function (hyp9)	exported protein	2 TMs, export domain	(nucleotide binding)	iRBC	2.94854	2.2974	Ring	172.68
PF3D7_0801000	Plasmodium exported protein, unknown function (PHISTc)	exported protein	1 TM, Plasmodium RESA N-terminal domain	N/A	iRBC	2.9897	2.28153	Ookinete	686.42
PF3D7_0936200	Plasmodium exported protein, unknown function (hyp11)	exported protein	1 SP, export domain	N/A	iRBC	2.07053	2.46229	Gametocyte stage V	566.23
PF3D7_0937000	Plasmodium exported protein, unknown function (PHISTb)	exported protein	1 SP, 1 TM, Plasmodium RESA N-terminal domain	protein folding (unfolded protein binding)	iRBC	2.02792	2.17347	Gametocyte stage V	12.75
PF3D7_1001700	Plasmodium exported protein, unknown function (PHISTc)	exported protein	1 SP, 1 TM, Plasmodium RESA N-terminal domain, export domain	N/A	iRBC	3.03143	2.56685	Ring	87.01
PF3D7_1102600	Plasmodium exported protein, unknown function (GEXP14)	exported protein	3 TMs, export domain	N/A	iRBC	4.22807	4.69134	Gametocyte stage II	6.09
PF3D7_1253100	Plasmodium exported protein, unknown function (PHISTa)	exported protein	1 TM, Plasmodium RESA N-terminal domain, export domain	N/A	iRBC	2.73208	2.92817	Ring	60.59
PF3D7_1478800	Plasmodium exported protein, unknown function	exported protein	1 SP, export domain	N/A	iRBC	3.97237	4.53154	Ring	10.82
PF3D7_0702100	Plasmodium exported protein, pseudogene, unknown function (PHISTb)	exported protein	1 SP, 1 TM, Plasmodium RESA N-terminal domain, export domain	chaperones and their regulators (metal ion binding)	iRBC	1.49485	2.31338	Ring	35.08
PF3D7_1102500	Plasmodium exported protein, unknown function (GEXP02/PFGEXP02/PHISTb)	exported protein	1 TM, Plasmodium RESA N-terminal domain, export domain	N/A	iRBC	1.42405	3.03143	Ookinete	47.12
PF3D7_1148700	Plasmodium exported protein, unknown function (PHISTc/GEXP12/PFGEXP12)	exported protein	1 SP, 1 TM, Plasmodium RESA N-terminal domain, export domain	N/A	iRBC	1.93187	4.37717	Ring	190.77
PF3D7_1477300	Plasmodium exported protein, unknown function (PHIST/Pfg14-744/PFG14.744)	exported protein	1 TM, Plasmodium RESA N-terminal domain, export domain	N/A	iRBC	1.30134	2.12874	Gametocyte stage II	82.53
PF3D7_1478000	Plasmodium exported protein, unknown function (PHISTa/GEXP17/PFGEXP17)	exported protein	1 TM, Plasmodium RESA N-terminal domain, export domain	N/A	iRBC	1.38511	2.01391	Ring	102.12
PF3D7_0402100	Plasmodium exported protein, unknown function (PHISTb)	exported protein	1 SP, 1 TM, Plasmodium RESA N-terminal domain, export domain	protein folding	iRBC	2.34567	1.87905	Ring	93.46
PF3D7_0730900	EMP1-trafficking protein (PTP4)	exported protein	1 TM, export domain	iRBC remodelling	iRBC	2.17347	1.94531	Early Trophozoite	328.13
PF3D7_0937100	Plasmodium exported protein, unknown function	exported protein	1 SP, 3 TMs, export domain	N/A	iRBC	2.31338	4.31691	Gametocyte stage V	1.9
PF3D7_1001800	Plasmodium exported protein, unknown function (PHISTc)	exported protein	1 TM, Plasmodium RESA N-terminal domain, export domain	N/A	iRBC	2.18859	1.82766	Ring	61.88
PF3D7_1016500	Plasmodium exported protein, unknown function (PHISTc)	exported protein	1 TM, Plasmodium RESA N-terminal domain, export domain	small GTPase mediated signal transduction (GTPase activity, translation initiation factor activity, GTP binding)	iRBC	3.5801	3.13834	Gametocyte stage V	6.49
PF3D7_1252800	Plasmodium exported protein, unknown function (PHISTb)	exported protein	1 TM, Plasmodium RESA N-terminal domain, export domain	N/A	iRBC	2.01391	1.86607	Early Trophozoite	63.46
PF3D7_1476900	Plasmodium exported protein, pseudogene, unknown function	exported protein	1 SP, 3 TMs, export domain	N/A	iRBC	2.37841	1.75321	Gametocyte stage II	12.3
PF3D7_1478700	Plasmodium exported protein, pseudogene, unknown function	exported protein	1 SP, 1 TM	(nucleotide binding)	membrane	2.04202	1.34723	Ring	1.36
PF3D7_0113300	Plasmodium exported protein, unknown function (hyp1)	exported protein	1 SP, 1 TM, prokaryotic membrane lipoprotein lipid attachment site profile, export domain	N/A	iRBC	4.72397	2.44528	Ring	198.86
PF3D7_1038600	Plasmodium exported protein, unknown function	exported protein	2 TMs, export domain	(ATP binding)	iRBC	2.32947	1.55833	Gametocyte stage V	15.16
PF3D7_0112100	conserved Plasmodium protein, unknown function	exported protein	1 SP, 1 TM, export domain	N/A	iRBC	2.04202	2.39496	Ookinete	999.71
PF3D7_0830600	Plasmodium exported protein (PHISTc), unknown function	exported protein	1 TM, Plasmodium RESA N-terminal domain, export domain	N/A	iRBC	2.39496	2.82843	Ring	189.34
PF3D7_1016600	Plasmodium exported protein, unknown function (PHISTc)	exported protein	1 TM, Plasmodium RESA N-terminal domain, export domain	N/A	iRBC	2.08493	1.77769	Gametocyte stage V	58.41
PF3D7_1133300	LEM3/CDC50 family protein, putative	exported protein	2 TMs, LEM3 (ligand-effect modulator 3) family / CDC50 family, export domain	N/A	iRBC	2.11404	1.89212	Schizont	32.75
PF3D7_0408700	perforin like protein 1 (PLP1/PPLP1/SPECT2)	invasion	1 SP, MACPF domain	invasion/RBC egress (wide pore channel activity, calcium ion binding)	cytoplasm	2.42839	2.28153	Gametocyte stage V	27.74
PF3D7_1252100	rhoptry neck protein 3 (RON3)	invasion	1 SP, 3 TMs	invasion (host cell surface/protein binding)	merozoite	2.20381	2.51403	Schizont	415.72
PF3D7_1452000	rhoptry neck protein 2 (RON2/PFRON2)	invasion	1 SP, 1 TM	invasion (protein binding)	merozoite	2.75108	2.56685	Schizont	188.56
PF3D7_0707300	rhoptry-associated membrane antigen (RAMA)	invasion	1 SP	invasion (protein binding)	merozoite	1.58008	2.02792	Schizont	1178.08
PF3D7_0501500	rhoptry-associated protein 3 (RAP3)	invasion	1 SP, 1 TM	invasion	rhoptry	2.11404	1.6245	Schizont	348.27
PF3D7_1133400	apical membrane antigen 1 (AMA1)	invasion	1 SP, 1 TM	invasion (host cell surface/protein binding)	merozoite PPM	2.39496	1.70527	Schizont	205.21
PF3D7_1335400	reticulocyte binding protein 2 homologue a (RH2a)	invasion	N/A	invasion (host cell surface/heparin binding)	merozoite	2	1.75321	Ookinete	7.06
PF3D7_0831600	cytoadherence linked asexual protein 8 (CLAG8)	invasion	1 SP, Cytoadherence-linked asexual protein profile	invasion	merozoite rhoptry	2.56685	2.32947	Late Trophozoite	55.2
PF3D7_1334700	MSP7-like protein (MSRP7)	invasion	1 SP, 1 TM, MSP7-like protein C-terminal domain	invasion	merozoite	3.50642	3.36359	Ring	363.44
PF3D7_1334400	MSP7-like protein (MSRP4)	invasion	1 SP, MSP7-like protein C-terminal domain	invasion	merozoite PPM	11.3137	5.42642	Late Trophozoite	7.8
PF3D7_1410400	rhoptry-associated protein 1 (RAP1)	invasion	1 SP	invasion (protein binding)	merozoite rhoptry	2.77022	2.2974	Schizont	3525.1
PF3D7_0620400	merozoite surface protein 10 (MSP10)	invasion	1 SP, 2 TMs, 2 EGF/Laminin domains	invasion (RBC binding)	merozoite PPM	2.04202	3.13834	Schizont	44.12
PF3D7_1002200	tryptophan-rich antigen 3 (PArt)	invasion	1 TM, Tryptophan-Threonine-rich plasmodium antigen C terminal profile	invasion (RBC binding)	merozoite PPM	1.70527	2.07053	Early Trophozoite	212.31
PF3D7_1035700	duffy binding-like merozoite surface protein (DBLMSP/DBLMSP1/MSP3.4)	invasion	1 SP, Duffy binding domain	invasion (RBC/IgM binding, receptor activity)	merozoite PPM	2.63902	1.67018	Schizont	301.9
PF3D7_1012200	rhoptry associated adhesin (RA)	invasion	1 SP	invasion (host cell surface binding)	merozoite rhoptry	1.55833	2.31338	Schizont	451.52
PF3D7_1035300	glutamate-rich protein (GLURP)	invasion	1 SP	invasion	merozoite PPM	1.86607	2.04202	Schizont	215.6
PF3D7_0423800	cysteine-rich protective antigen (CyRPA/RRMAP)	invasion	1 SP	invasion (protein binding)	merozoite microneme	2.92817	3.41054	Ookinete	86.55
PF3D7_1230300	subpellicular microtubule protein 2, putative (SPM2)	cytoskeleton & IMC	N/A	(transferase activity)	IMC	2.67586	3.22657	Ookinete	240.7
PF3D7_1447500	inner membrane complex protein, putative (IMC20)	cytoskeleton & IMC	N/A	N/A	IMC	2.56685	2.88786	Ookinete	324.99
PF3D7_1460600	inner membrane complex sub-compartment protein 3 (ISP3)	cytoskeleton & IMC	N/A	motility	IMC	1.27456	2.23457	Gametocyte stage V	136.22
PF3D7_0503600	myosin B (MyoB/PFM-B/PFMYOB)	cytoskeleton & IMC	Myosin (Large ATPases domain)	motility (ATP/actin binding, motor activity)	IMC	2.60268	2.41162	Ookinete	77.73
PF3D7_1351700	inner membrane complex protein 1f, putative (IMC1f/ALV6)	cytoskeleton & IMC	N/A	(transferase activity)	IMC	2.17347	2.15846	Ookinete	197.99
PF3D7_0823500	inner membrane complex protein 1i, putative (IMC1i)	cytoskeleton & IMC	N/A	motility	IMC	1.37554	2.78949	Ookinete	1382.85
PF3D7_1339700	conserved Plasmodium protein, unknown function	cytoskeleton & IMC	N/A	myosin complex (ATP/actin/calmodulin binding, motor activity)	cytoplasm	1.87905	2.09943	Ookinete	27.37
PF3D7_0704300	conserved Plasmodium membrane protein, unknown function	cytoskeleton & IMC	1 SP, 4 TMs	myosin complex (ATP/actin/calmodulin binding, motor activity)	membrane	2.08493	1.86607	Late Trophozoite	38.97
PF3D7_0304500	1-cys-glutaredoxin-like protein-1 (GLP1/PFGLP1)	metabolism	Glutaredoxin domain profile, Thioredoxin-like domain	cell redox homeostasis (glutathione/protein disulfide oxidoreductase activity, electron carrier activity)	cytoplasm	3.24901	3.73213	Ookinete	94.18
PF3D7_0318800	triosephophate isomerase, putative	metabolism	Triosephosphate isomerase profile	glycolytic/metabolic process (triose-phosphate isomerase activity)	apicoplast	3.07375	2.46229	Gametocyte stage II	5.49
PF3D7_0619500	acyl-CoA synthetase (ACS12)	metabolism	3 Acetyl-CoA synthetase-likes, DHS-like NAD/FAD-binding domain, AMP-binding profile	glyoxylate cycle, metabolic process (long-chain fatty acid transporter activity, long-chain-fatty-acid-CoA ligase, catalytic activity, thiamine pyrophosphate/magnesium ion binding)	cytoplasm	2.75108	2.09943	Early Trophozoite	18.98
PF3D7_0816100	phosphopantothenoylcysteine decarboxylase, putative	metabolism	Homo-oligomeric flavin-containing Cys decarboxylase profile, Flavoprotein	CoA biosynthesis, metabolic process (catalytic activity, phosphopantothenoylcysteine decarboxylase activity)	cyoplasm	2.67586	3.07375	Schizont	69.07
PF3D7_0823600	lipoate-protein ligase (LipB)	metabolism	1 SP, Biotin/lipoate A/B protein ligase family, 3 Class II aaRS and biotin synthetase profiles	cellular protein modification process, lipoate biosynthetic process (lipoate-protein ligase activity, octanoyltransferase activity)	apicoplast	2.60268	2.28153	Ookinete	20.31
PF3D7_1221900	conserved Plasmodium membrane protein, unknown function	metabolism	5 TMs	lipid catabolic process (triglyceride lipase activity)	membrane	4.22807	3.73213	Ring	347.04
PF3D7_1364900	ferrochelatase (FC/FECH/PFFC)	metabolism	Ferrochelatase profile	heme biosynthetic process (ferrous iron binding, ferrochelatase activity)	mitochondrion	2.20381	2.37841	Ring	9.2
PF3D7_1401500	lysophospholipase, putative	metabolism	Alpha/beta-hydrolase profile	(hydrolase activity)	cytoplasm	2.77022	4.02782	Early Trophozoite	16.41
PF3D7_1477900	acyl-CoA synthetase, pseudogene (ACS1b/PFACS1B)	metabolism	1 SP, 1 TM, AMP-binding, 4 Acetyl-CoA synthetase-like profiles	FAS (catalytic activity, long-chain fatty acid-CoA ligase activity)	membrane	2.51403	2.01391	Ring	3.48
PF3D7_0112000	TatD-like deoxyribonuclease	metabolism	1 SP, TatD related Dnase, 3 Metallo-dependent hydrolase profiles	DNA metabolic process (endodeoxyribonuclease activity, producing 5'-phosphomonoesters)	membrane	1.7411	2.49666	Ookinete	35.06
PF3D7_1303300	conserved Plasmodium protein, unknown function	metabolism	2 Single hybrid motifs	glycine decarboxylation via glycine cleavage system (lipoic acid binding)	cytoplasm	1.43396	2.01391	Gametocyte stage V	70.45
PF3D7_1440300	porphobilinogen synthase/delta-aminolevulinic acid dehydratase (PBGS/ALAD/PFALAD)	metabolism	1 SP, Delta-aminolevulinic acid dehydratase profile	tetrapyrrole/heme biosynthetic process (porphobilinogen synthase activity, metal ion binding)	apicoplast	1.56917	2	Late Trophozoite	18.16
PF3D7_0919300	thioredoxin-like protein 1, putative (TrxL1)	metabolism	Thioredoxin-like domain	redox metabolism	cytoplasm	2.46229	2.39496	Ookinete	7297.07
PF3D7_1467700	conserved Plasmodium protein, unknown function	metabolism	Cytochrome oxidase c subunit Vib profile	(cytochrome-c oxidase activity)	mitochondrion	1.68179	2.53151	Gametocyte stage II	136.85
PF3D7_0921400	NifU-like scaffold protein, putative (NifU/NFU/SUFU)	metabolism	1 SP, NifU-like domain	iron-sulfur cluster assembly (iron-sulfur cluster/iron ion binding)	apicoplast	2.31338	1.69349	Gametocyte stage V	23.79
PF3D7_1252600	lysophospholipase, putative	metabolism	Alpha/beta hydrolase family profile	Utilization of phospholipids (lysophospholipase activity)	cytoplasm	2.25012	1.31951	Ring	34.57
PF3D7_1327100	conserved Plasmodium protein, unknown function	metabolism	1 SP, 1 TM, Galactose binding lectin domain, Prokaryotic membrane lipoprotein lipid attachment site, SUEL-type lectin domain profile	carbohydrate metabolic process (cation/carbohydrate binding, beta-galactosidase activity)	membrane	2.04202	1.04972	Gametocyte stage V	419.77
PF3D7_0725300	conserved Plasmodium protein, unknown function	metabolism	4 Quinoprotein alcohol dehydrogenase-like domains	N/A	cytoplasm	2.08493	2.8481	Early Trophozoite	140.43
PF3D7_1452200	aminomethyltransferase, putative	metabolism	3 Folate-binding domains	glycine and serine metabolism, serine hydroxymethyltransferase and glycine-cleavage complex (aminomethyltransferase)	cytoplasm	2.01391	1.85318	Gametocyte stage V	17.26
PF3D7_1129300	conserved Plasmodium protein, unknown function	metabolism	2 Alpha/beta-hydrolase domains	N/A	apicoplast	1.53688	2.69447	Ookinete	57.41
PF3D7_1209400	cytosolic iron-sulfur protein assembly protein 1, putative (CIA1)	metabolism	7 WD domains (G-beta repeat domain)	Fe-S-protein biogenesis, maturation of cytosolic and nuclear Fe-S proteins (protein binding)	mitochondrion	1.70527	2.31338	Ookinete	91.61
PF3D7_0814500	conserved Plasmodium protein, unknown function	metabolism	N/A	Arginine and proline metabolism (procollagen-proline dioxygenase)	cytoplasm	2.21914	2.8481	Ring	19.86
PF3D7_1420300	DNL-type zinc finger protein (HEP1)	proteostasis	DNL zinc finger domain	protein stabilization (chaperone/zinc ion binding)	mitochondrion	1.34723	2.07053	Gametocyte stage V	51.69
PF3D7_0207300	serine repeat antigen 8 (SERA8)	proteostasis	Papain family cysteine protease profile	proteolysis (cysteine-type peptidase activity)	mitochondrion	2.77022	2.05623	Ookinete	8.66
PF3D7_0207900	serine repeat antigen 2 (SERA2)	proteostasis	1 SP, Papain family cysteine protease profile	proteolysis (cysteine-type peptidase activity)	PV	2.77022	2.46229	Late Trophozoite	154.28
PF3D7_0501100	heat shock protein 40, type II (HSP40/PFE55)	proteostasis	1 TM, Chaperone J-domain, 2 HSP40/DnaJ peptide-binding domains	protein folding (unfolded protein binding)	iRBC	2.82843	2.28153	Ring	422.11
PF3D7_1143200	DnaJ protein, putative	proteostasis	1 SP, 2 TMs, DnaJ domain	chaperones and their regulators	apicoplast	2.05623	2.32947	Gametocyte stage V	101.42
PF3D7_1317000	U4/U6.U5 tri-snRNP-associated protein 2, putative (USP39/SAD1)	proteostasis	Zn-finger in ubiquitin-hydrolase, ubiquitin carboxyl-terminal hydrolases family 2 profile	ubiquitin-dependent protein catabolic process (zinc ion binding, ubiquitinyl hydrolase activity, ubiquitin thiolesterase activity)	cytoplasm	2.05623	2.36199	Late Trophozoite	62.28
PF3D7_1413500	FeS assembly ATPase SufC (SufC/PFSUFC/ABCI1)	proteostasis	1 SP, 1 TM, ATP-binding cassette (ABC transporter-type domain profile)	transport (ATPase activity, ATP/protein binding)	membrane, apicoplast	2.94854	2.31338	Late Trophozoite	25.98
PF3D7_0113700	heat shock protein 40, type II (HSP40/PFA660)	proteostasis	1 SP, 1 TM, DnaJ domain, 2 HSP40/DnaJ peptide-binding domains, export domain	protein folding, response to heat (unfolded protein binding)	iRBC	1.93187	2.37841	Ookinete	137.64
PF3D7_0207800	serine repeat antigen 3 (SERA3)	proteostasis	1 SP, Papain family cysteine protease	proteolysis (cysteine-type peptidase activity)	N/A	1.52626	2.09943	Schizont	217.66
PF3D7_0220100	DnaJ protein, putative	proteostasis	1 TM, Plasmodium RESA N-terminal domain, DnaJ domain, X-domain of DnaJ-containing,export domain	chaperones and their regulators, chaperone-assisted protein folding, properties of proteins exported to erythrocyte	apicoplast	1.7411	2.46229	Ring	70.75
PF3D7_0816500	small heat shock protein HSP20, putative (HSP20)	proteostasis	Hsp20/alpha crystallin family profile	chaperones and their regulators	cytoplasm, IMC	1.61328	2.14355	Ookinete	672.47
PF3D7_1115600	peptidyl-prolyl cis-trans isomerase (CYP19B/PFCYP19B)	proteostasis	1 SP, Cyclophilin type peptidyl-prolyl cis-trans isomerase/CLD profile	protein folding, protein peptidyl-prolyl isomerization (peptidyl-prolyl cis-trans isomerase activity, cyclosporin A binding)	endoplasmic reticulum	1.8025	2.94854	Gametocyte stage II	1038.93
PF3D7_1204900	probable protein, unknown function	proteostasis	1 SP, 2 TMs	transport	apicoplast	1.6245	3.01049	Gametocyte stage V	85.25
PF3D7_0921600	tetratricopeptide repeat family protein, putative	proteostasis	4 Tetratricopeptide repeats	chaperones and their regulators (protein binding)	cytoplasm	2.01391	1.89212	Ring	24.57
PF3D7_1125800	kelch domain-containing protein, putative	proteostasis	Galactose oxidase central domain	(protein binding)	cytoplasm	2.09943	1.97247	Ookinete	232.61
PF3D7_1321500	3',5'-cyclic nucleotide phosphodiesterase, putative (PDEbeta)	signaling	6 TMs, HD-domain/PDEase-like domain	signal transduction (calmodulin-dependent 3',5'-cyclic-nucleotide phosphodiesterase activity)	membrane	2.54912	1.6245	Schizont	127.63
PF3D7_1321600	phosphodiesterase gamma, putative (PDEgamma/PFPDEGAMMA)	signaling	6 TMs, HD-domain/PDEase-like domain	signal transduction (calmodulin-dependent 3',5'-cyclic-nucleotide phosphodiesterase activity)	membrane, endoplasmic reticulum	2.78949	1.95884	Gametocyte stage V	26.91
PF3D7_1121300	tyrosine kinase-like protein (TKL2/PFTKL-2)	signaling	Serine/Threonine protein kinase profile (catalytic domain)	protein phosphorylation (protein kinase activity, ATP binding)	iRBC	1.72907	2.11404	Late Trophozoite	43.38
PF3D7_1225700	VAC14 domain-containing protein, putative	signaling	1 TM, Vacuolar 14 Fab1-binding region, Vacuolar protein 14 C-terminal Fig4p binding, 2 ARM repeat domains	PAS complex, regulation of lipid kinase activity (binding)	membrane	1.6245	2.01391	Ring	37.2
PF3D7_0415800	RING zinc finger protein, putative	signaling	Zinc finger RING-type profile	(protein/zinc ion binding)	cytoplasm	2.11404	2.18859	Gametocyte stage V	59.33
PF3D7_0424500	serine/threonine protein kinase, FIKK family (FIKK4.1/TSTK4A)	signaling	1 TM, Serine/Threonine protein kinase profile (catalytic domain), export domain	protein phosphorylation (ATP binding, protein serine/threonine kinase activity)	iRBC	3.01049	3.5801	Ring	142.71
PF3D7_0504000	cation transporting P-ATPase (ATPase3)	signaling	12 TMs, E1-E2 ATPase, 2 Calcium ATPase transduction domains A, 2 Calcium ATPase transmembrane domains M, ATPase_P-type: HAD ATPase, P-type, family IC	cation transport (cation-transporting ATPase activity, metal ion/nucleotide binding)	membrane	2.37841	2.18859	Late Trophozoite	42.94
PF3D7_0511700	EKC/KEOPS complex subunit CGI121 (CGI121)	signaling	Kinase binding protein CGI-121 profile	(protein binding)	cytoplasm	2.14355	2.34567	Ring	56.98
PF3D7_0718300	cysteine repeat modular protein 2 (CRMP2/PFCRMP2)	signaling	1 SP, 10 TMs, 3 GCC2 and GCC3 domains, 4 Epidermal growth factor-like domains, 2 Growth factor receptor domains	intracellular receptor signaling pathway, intracellular transport (protein binding)	PPM	3.605	4.53154	Gametocyte stage V	9.55
PF3D7_0902100	serine/threonine protein kinase, FIKK family (FIKK9.2/TSTK9B)	signaling	2 TMs, Protein kinase domain profile, export domain	protein phosphorylation (protein kinase activity, ATP binding)	iRBC	2.8481	2.31338	Schizont	13.5
PF3D7_0902400	serine/threonine protein kinase, FIKK family (FIKK9.5/TSTK9E)	signaling	1 SP, Protein kinase domain profile, export domain	protein phosphorylation (protein kinase activity, ATP binding)	iRBC	2.31338	2.71321	Ring	8.69
PF3D7_0902500	serine/threonine protein kinase, FIKK family (FIKK9.6/TSTK9F)	signaling	Protein kinase domain profile	protein phosphorylation (protein kinase activity, ATP binding)	iRBC	5.1337	6.1475	Ring	89.21
PF3D7_0911300	cysteine repeat modular protein 1 (CRMP1/PFCRMP1)	signaling	1 SP, 10 TMs, Kringle domain, 2 GCC2 and GCC3 domains, TNF receptor-like domain	intracellular receptor signaling pathway, intracellular transport	PPM	3.16017	2.80889	Gametocyte stage V	2.82
PF3D7_1321100	conserved Plasmodium protein, unknown function	signaling	1 TM, Protein kinase domain profile	protein phosphorylation (protein kinase activity, ATP binding)	membrane, apicoplast	2.23457	2.28153	Schizont	16.05
PF3D7_0315200	circumsporozoite- and TRAP-related protein (CTRP)	other stage, ookinete-specific	1 SP, 6 von Willebrand factor type A domains, 4 Thrombospondin type 1 domains	invasion (GPI anchor/heparan sulfate proteoglycan binding)	ookinete micronemes	2.08493	2.92817	Ookinete	3982.02
PF3D7_1201300	liver stage associated protein 1 (LSAP1/LSAP-1/ETRAMP)	other stage, liver stage-specific	1 SP, 2 TMs	N/A	sporozoite	2.34567	2.28153	Ring	16.95
PF3D7_1252200	chitinase (CHT1)	other stage, ookinete-specific	1 SP, 1 TM, Glycosyl hydrolases family 18, 2 (Trans)glycosidase profiles	invasion (chitin binding, chitinase activity)	ookinete micronemes	1.75321	2.71321	Ookinete	7758.18
PF3D7_0830500	sporozoite and liver stage tryptophan-rich protein, putative (SLTRIP)	other stage, sporozoite-specific	1 TM, Tryptophan-Threonine-rich plasmodium antigen C terminal domain	N/A	sporozoite	2.8481	2.36199	Ring	535.3
PF3D7_1418100	liver specific protein 1, putative (LISP1)	other stage, liver stage-specific	N/A	N/A	liver stage	2.34567	2.39496	Ring	2.43
PF3D7_0819200	perforin-like protein 5 (PPLP5)	other stage, ookinete-specific	1 SP, MACPF domain	invasion	ookinete	1.14076	2.12874	Ookinete	142.11
PF3D7_1147000	sporozoite and liver stage asparagine-rich protein (SLARP)	other stage, sporozoite-specific	N/A	translational initiation (GTPase activity, translation initiation factor activity, GTP binding)	sporozoite, liver stage	3.05252	2.96905	Schizont	3.87
PF3D7_0830300	sporozoite invasion-associated protein 2 (SIAP2/SIAP-2)	other stage, sporozoite-specific	1 SP, 1 TM	N/A	sporozoite	2.12874	1.71713	Ookinete	6.31
PF3D7_0304600	circumsporozoite (CS) protein (CSP)	other stage, sporozoite-specific	1 SP, Thrombospondin type-1 (TSP1) domain	invasion (heparan sulfate proteoglycan/host cell surface binding)	sporozoite PPM	1.23114	2.09943	Gametocyte stage II	478.63
PF3D7_1350600	conserved Plasmodium protein, unknown function	unknown	1 SP, 2 TMs	N/A	membrane	3.63008	7.01285	Gametocyte stage V	18.76
PF3D7_1413600	conserved Plasmodium protein, unknown function	unknown	N/A	(ATP binding)	N/A	3.16017	2.47942	Gametocyte stage V	14.07
PF3D7_1029700	conserved Plasmodium protein, unknown function	unknown	1 SP, 1 TM	(zinc ion binding)	apicoplast, membrane	1.59107	2.42839	Ookinete	30.96
PF3D7_1459400	conserved Plasmodium protein, unknown function	unknown	1 TM	MHC I complex, immune response, antigen processing and antigen presentation	N/A	3.4822	2.63902	Gametocyte stage V	114.1
PF3D7_1243300	conserved Plasmodium protein, unknown function	unknown	N/A	(transferase activity, ATP binding)	cytoplasm	1.25701	2.02792	Ookinete	1374.46
PF3D7_1437300	conserved Plasmodium protein, unknown function	unknown	N/A	(ATP binding)	N/A	2.62079	2.63902	Schizont	146.89
PF3D7_0511400	conserved Plasmodium protein, unknown function	unknown	1 SP, 1 TM	N/A	membrane	1.34723	2.04202	Ookinete	12.85
PF3D7_1013400	conserved Plasmodium protein, unknown function	unknown	N/A	(ATP binding)	N/A	1.87905	2	Gametocyte stage V	13.82
PF3D7_1035100	probable protein, unknown function	unknown	1 SP	(ATP binding)	unknown	1.97247	2.07053	Schizont	118.35
PF3D7_1134600	zinc finger protein, putative	unknown	3 Zinc finger C3H1-type profiles	metal ion binding	N/A	1.6358	2.46229	Gametocyte stage V	30.53
PF3D7_1251100	conserved Plasmodium protein, unknown function	unknown	2 TMs, export domain	N/A	membrane	2.04202	1.02811	Ring	327.82
PF3D7_1243400	conserved Plasmodium protein, unknown function	unknown	N/A	(ATP binding)	cytoplasm	2.07053	1.53688	Ookinete	19.9
PF3D7_0315900	conserved Plasmodium protein, unknown function	unknown	1 SP	(ATP binding)	N/A	3.11666	4.65893	Gametocyte stage V	13.64
PF3D7_0214700	conserved Plasmodium protein, unknown function	unknown	N/A	N/A	N/A	2.44528	2.20381	Ookinete	159.29
PF3D7_0314800	conserved Plasmodium protein, unknown function	unknown	N/A	N/A	N/A	4.53154	7.83536	Schizont	6.17
PF3D7_0315600	zinc finger protein, putative	unknown	Zinc finger C3H1-type profile	(metal ion binding)	cytoplasm	3.01049	3.78423	Ookinete	83.83
PF3D7_0402900	probable protein, unknown function	unknown	1 SP	N/A	N/A	2.31338	3.01049	Ring	6.8
PF3D7_0415700	conserved Plasmodium protein, unknown function	unknown	1 SP	N/A	apicoplast	2.63902	2.34567	Late Trophozoite	15.78
PF3D7_1315300	conserved Plasmodium protein, unknown function	unknown	N/A	N/A	membrane	2.02792	1.52626	Gametocyte stage V	302.39
PF3D7_0503900	conserved Plasmodium protein, unknown function	unknown	1 TM, 3 Clavaminate synthase-like domains	N/A	N/A	3.24901	4.43828	Gametocyte stage V	5.4
PF3D7_0524200	conserved Plasmodium membrane protein, unknown function	unknown	4 TMs	N/A	membrane	2.02792	2.04202	Gametocyte stage II	87.93
PF3D7_0609500	conserved Plasmodium protein, unknown function	unknown	1 SP	N/A	N/A	2.26577	2.28153	Gametocyte stage V	21.7
PF3D7_0620300	conserved Plasmodium protein, unknown function	unknown	N/A	N/A	N/'A	4.75683	4.11246	Schizont	5.31
PF3D7_0304700	conserved Plasmodium protein, unknown function	unknown	1 SP, 1 TM	(ATP binding)	membrane	1.81504	3.34035	Gametocyte stage V	13.36
PF3D7_1401700	conserved Plasmodium protein, unknown function	unknown	N/A	N/A	N/A	2.08493	3.73213	Gametocyte stage V	3.89
PF3D7_0727600	conserved Plasmodium protein, unknown function	unknown	N/A	N/A	N/A	2.9897	3.16017	Early Trophozoite	5.46
PF3D7_1408300	conserved Plasmodium protein, unknown function	unknown	1 TM	N/A	membrane	2.02792	3.36359	Gametocyte stage II	6.27
PF3D7_0815500	conserved Plasmodium protein, unknown function	unknown	1 TM	N/A	membrane	2.78949	3.13834	Late Trophozoite	62
PF3D7_0908500	conserved Plasmodium protein, unknown function	unknown	N/A	N/A	N/A	2.15846	2.20381	Ookinete	32.74
PF3D7_0822700	conserved Plasmodium protein, unknown function	unknown	1 SP, 3 TMs, Thrombospondin type-1 (TSP1) repeat profile	transmembrane/cation transport (cation transmembrane transporter activity)	membrane	2.05623	3.43426	Gametocyte stage V	10.78
PF3D7_0822900	conserved Plasmodium protein, unknown function	unknown	N/A	N/A	nucleus	2.46229	2.82843	Schizont	71.65
PF3D7_0917400	conserved Plasmodium protein, unknown function	unknown	N/A	N/A	N/A	2.47942	2.82843	Ookinete	45.97
PF3D7_0926600	conserved Plasmodium membrane protein, unknown function	unknown	1 SP, 12 TMs	N/A	membrane	2.32947	3.20428	Ookinete	68.35
PF3D7_0935600	gametocytogenesis-implicated protein (GIG/PFGIG)	unknown	N/A	N/A	N/A	2.67586	2.12874	Ring	571.18
PF3D7_1014100	conserved Plasmodium protein, unknown function	unknown	1 SP	N/A	N/A	2.77022	2.49666	Schizont	20.21
PF3D7_1113000	conserved Plasmodium protein, unknown function	unknown	N/A	N/A	N/A	2.34567	2.34567	Gametocyte stage V	8.76
PF3D7_1122200	cupin-like protein, putative	unknown	Cupin-like domain, JmjC domain profile, 2 Clavaminate synthase-likes	N/A	apicoplast	2.23457	3.03143	Gametocyte stage V	147.69
PF3D7_1219800	conserved Plasmodium protein, unknown function	unknown	1 TM	N/A	membrane	2.01391	2.37841	Gametocyte stage V	55.93
PF3D7_1313100	conserved Plasmodium protein, unknown function	unknown	N/A	N/A	N/A	4.19887	4.99632	Gametocyte stage V	4.72
PF3D7_1218100	conserved Plasmodium protein, unknown function	unknown	1 SP, 2 TMs	N/A	apicoplast, membrane	1.94531	2.07053	Gametocyte stage V	23.76
PF3D7_1236400	conserved Plasmodium protein, unknown function	unknown	1 SP	N/A	N/A	1.95884	2.09943	Ring	53.49
PF3D7_1334800	MSP7-like protein (MSRP2)	invasion	1 SP, 1 TM, MSP7-like protein C-terminal domain	invasion	merozoite PPM	1.13288	2.14355	Schizont	301.99
PF3D7_1409500	conserved Plasmodium protein, unknown function	unknown	N/A	(nucleotide binding)	N/A	1.29235	2.05623	Gametocyte stage V	14.43
PF3D7_1450500	conserved Plasmodium protein, unknown function	unknown	1 TM	N/A	membrane, nucleus	1.89212	2	Late Trophozoite	44.11
PF3D7_0901900	probable protein, unknown function	unknown	1 TM	N/A	membrane	2.14355	1.82766	Late Trophozoite	5.56
PF3D7_0921500	conserved Plasmodium protein, unknown function	unknown	1 TM	N/A	membrane	2.23457	1.76541	Gametocyte stage II	9.53
PF3D7_1029000	conserved Plasmodium protein, pseudogene, unknown function	unknown	5 TMs	N/A	membrane	2.17347	1.91853	Gametocyte stage V	17.05
PF3D7_1474000	probable protein, unknown function	unknown	2 TMs	N/A	membrane	1.55833	2.46229	Ookinete	189.82
PF3D7_1475800	conserved Plasmodium protein, unknown function	unknown	1 TM	N/A	membrane	1.53688	2.86791	Gametocyte stage II	26.34
PF3D7_1117400	conserved Plasmodium protein, unknown function	unknown	1 TM	N/A	membrane	1.60214	2.28153	Schizont	252.5
PF3D7_1436200	conserved Plasmodium protein, unknown function	unknown	N/A	N/A	N/A	3.36359	4.69134	Schizont	39.43
PF3D7_1445800	conserved Plasmodium membrane protein, unknown function	unknown	1 SP, 13 TMs	N/A	apicoplast, membrane	2.17347	2.32947	Gametocyte stage V	13.2
PF3D7_1037900	conserved Plasmodium protein, unknown function	unknown	1 TM	N/A	membrane	1.23114	2.39496	Gametocyte stage V	55.65
PF3D7_1459500	conserved Plasmodium protein, unknown function	unknown	1 TM	N/A	membrane	3.63008	3.16017	Gametocyte stage II	6.2
PF3D7_0102700	merozoite-associated tryptophan-rich antigen (MaTrA)	unknown	1 SP, Tryptophan-Threonine-rich plasmodium antigen C terminal domain	N/A	merozoite	1.61328	2.90795	Ookinete	131.14
PF3D7_0105400	conserved Plasmodium protein, unknown function	unknown	1 SP, 2 TMs	N/A	membrane	1.86607	2.2974	Gametocyte stage II	119.16
PF3D7_0407000	conserved Plasmodium protein, unknown function	unknown	1 TM	(nucleotide binding)	membrane	1.7411	2.42839	Gametocyte stage V	88.4
PF3D7_0408800	conserved Plasmodium protein, unknown function	unknown	1 SP	N/A	N/A	1.46409	2.02792	Ookinete	1441.56
PF3D7_0414400	conserved Plasmodium protein, unknown function	unknown	N/A	N/A	N/A	1.87905	2.17347	Gametocyte stage V	7
PF3D7_0423900	probable protein, unknown function	unknown	1 TM	N/A	N/A	1.08673	2.02792	Ookinete	38.3
PF3D7_0507300	conserved Plasmodium protein, unknown function	unknown	1 SP	N/A	N/A	1.82766	3.94493	Ookinete	489.78
PF3D7_1407700	conserved Plasmodium protein, unknown function	unknown	N/A	N/A	N/A	2.96905	1.33793	Ookinete	658.52
PF3D7_0718600	conserved Plasmodium protein, unknown function	unknown	N/A	N/A	N/A	1.46409	2.51403	Ookinete	114.02
PF3D7_1404700	conserved Plasmodium protein, unknown function	unknown	1 SP	N/A	N/A	2.54912	1.95884	Gametocyte stage V	37.65
PF3D7_1333100	conserved Plasmodium protein, unknown function	unknown	N/A	N/A	N/A	2.20381	1.65864	Gametocyte stage V	18.04
PF3D7_0910200	conserved Plasmodium protein, unknown function	unknown	N/A	N/A	nucleus	1.72907	2.44528	Late Trophozoite	27.31
PF3D7_0913000	conserved protein, unknown function	unknown	N/A	N/A	N/A	1.84038	2.25012	Gametocyte stage II	1119.25
PF3D7_0931300	asparagine-rich antigen, putative	unknown	N/A	N/A	N/A	1.09429	2.31338	Gametocyte stage V	110.86
PF3D7_1476000	conserved Plasmodium protein, unknown function	unknown	1 TM	N/A	membrane	1.94531	2.54912	Gametocyte stage V	220.53
PF3D7_0512400	conserved Plasmodium protein, unknown function	unknown	N/A	N/A	N/A	2.42839	1.98618	Ookinete	348.84
PF3D7_0707500	conserved Plasmodium protein, unknown function	unknown	N/A	N/A	N/A	2	1.82766	Ring	9.41
Genes total	219				Mean	2.324	2.58079
	chosen for real-time RT-PCR analyses
	more than 5-fold upregulated

## Sheet: imGC 2-fold upregulated sign.
PLASMODB_ID	GENE (encoding for)	GROUP	PROPERTIES	Predicted FUNCTION (FEATURE)	Predicted COMPARTMENT	Fold change 1 h	Fold change 6 h
PF3D7_0418600	regulator of chromosome condensation, putative	cell cycle & DNA replication	RCC1 repeat profile, 4 RCC1/BLIP-IIs	cell cycle (guanyl-nucleotide exchange factor activity)	nucleus, cytoplasm	2.60268	3.75809
PF3D7_1468400	zinc finger protein, putative (D13)	cell cycle & DNA replication	3 Zinc finger C3H1-type profiles	(metal/zinc ion binding, nucleic acid binding)	cytoplasm	2.04202	2.47942
PF3D7_0816000	ribosome assembly protein RRB1, putative (RRB1)	cell cycle & DNA replication	Histone-binding protein RBBP4 or subunit C of CAF1 complex, 6 WD40 repeats	DNA biogenesis (protein binding)	nucleus	2.2974	2.44528
PF3D7_1307000	exosome complex component RRP40, putative (RRP40)	gene expression & transcription	Nucleic acid-binding domain, KH-domain type I (eukaryotic type)	mRNA catabolic process (3'-5'-exoribonuclease activity, RNA binding)	cytoplasm	2.42839	2.58471
PF3D7_0113400	Plasmodium exported protein, unknown function	gene expression & transcription	1 TM, export domain	rRNA processing (ATP-dependent helicase activity, RNA/ATP binding)	nucleus	2.92817	2.51403
PF3D7_1427600	CorA-like Mg2 transporter protein, putative (MIT3)	gene expression & transcription	N/A	mRNA processing, RNA splicing (magnesium ion binding)	mitochondrion	2.75108	2.94854
PF3D7_0910000	SET domain protein, putative (SET4)	gene expression & transcription	2 SET domains	histone modification (histone-lysine N-methyltransferase activity, zinc ion/protein binding)	nucleus	2.17347	1.64718
PF3D7_1307100	U3 small nucleolar RNA-associated protein 6, putative (UTP6)	gene expression & transcription	1 TM, U3 small nucleolar RNA-associated protein 6 profile	maturation of SSU-rRNA from tricistronic rRNA transcript /SSU-rRNA, 5.8S rRNA (snoRNA binding)	nucleus	2.07053	1.95884
PF3D7_0620200	conserved Plasmodium protein, unknown function	translation	1 SP, 1 TM	translation (nucleotide binding)	membrane, cytoplasm	3.86375	4.50023
PF3D7_0935700	Plasmodium exported protein, unknown function	translation	1 TM, export domain	valyl-tRNA aminoacylation (valine-tRNA ligase activity, ATP binding)	membrane	1.98618	2.51403
PF3D7_1402700	U2 snRNP-associated SURP motif-containing protein, putative (SR140)	translation	RNA recognition motif. (a.k.a. RRM, RBD, or RNP domain), Surp module (SWAP domain), CID domain profile	RNA processing (RNA/nucleotide binding)	nucleus	2.08493	1.95884
PF3D7_0704200	tRNA m5C-methyltransferase, putative	translation	4 S-adenosyl-L-methionine-dependent methyltransferases, 2 NOL1/NOP2/sun families	(methyltransferase activity)	cytoplasm	2.34567	2.21914
PF3D7_0113600	surface-associated interspersed protein 1.2 (SURFIN 1.2), pseudogene	antigenic variation & cytoadherence	SICA C-terminal inner membrane domain	cytoadherence, invasion	iRBC	3.50642	5.73582
PF3D7_0114600	stevor, pseudogene	antigenic variation & cytoadherence	1 SP, 3 TMs, STEVOR variant surface antigen, export domain	cytoadherence, rosetting	iRBC	3.75809	2.08493
PF3D7_0421600	erythrocyte membrane protein 1 (PfEMP1)-like pseudogene (VAR)	antigenic variation & cytoadherence	variant surface antigen of PfEMP1 (acidic terminal segments)	cytoadherence, rosetting	iRBC	2.71321	3.53081
PF3D7_0424400	surface-associated interspersed protein 4.2 (SURFIN 4.2)	antigenic variation & cytoadherence	N/A	cytoadherence, invasion	iRBC	2.47942	3.78423
PF3D7_1148800	Plasmodium exported protein, unknown function (hyp11)	exported protein	1 TM	N/A	membrane	3.38698	1.94531
PF3D7_1353100	Plasmodium exported protein, unknown function	exported protein	2 TMs, export domain	N/A	iRBC	2.42839	2.82843
PF3D7_0219700	Plasmodium exported protein, unknown function (PHISTc/GEXP20/PFGEXP20)	exported protein	1 TM, Plasmodium RESA N-terminal domain	N/A	iRBC	2.26577	2.82843
PF3D7_0219800	Plasmodium exported protein, unknown function (PHISTc)	exported protein	1 TM, Plasmodium RESA N-terminal domain, export domain	(nucleotide binding)	iRBC	2.54912	2.31338
PF3D7_0220700	Plasmodium exported protein, unknown function (hyp9)	exported protein	2 TMs, export domain	(nucleotide binding)	iRBC	2.94854	2.2974
PF3D7_0801000	Plasmodium exported protein, unknown function (PHISTc)	exported protein	1 TM, Plasmodium RESA N-terminal domain	N/A	iRBC	2.9897	2.28153
PF3D7_0936200	Plasmodium exported protein, unknown function (hyp11)	exported protein	1 SP, export domain	N/A	iRBC	2.07053	2.46229
PF3D7_0937000	Plasmodium exported protein, unknown function (PHISTb)	exported protein	1 SP, 1 TM, Plasmodium RESA N-terminal domain	protein folding (unfolded protein binding)	iRBC	2.02792	2.17347
PF3D7_1001700	Plasmodium exported protein, unknown function (PHISTc)	exported protein	1 SP, 1 TM, Plasmodium RESA N-terminal domain, export domain	N/A	iRBC	3.03143	2.56685
PF3D7_1102600	Plasmodium exported protein, unknown function (GEXP14)	exported protein	3 TMs, export domain	N/A	iRBC	4.22807	4.69134
PF3D7_1253100	Plasmodium exported protein, unknown function (PHISTa)	exported protein	1 TM, Plasmodium RESA N-terminal domain, export domain	N/A	iRBC	2.73208	2.92817
PF3D7_1478800	Plasmodium exported protein, unknown function	exported protein	1 SP, export domain	N/A	iRBC	3.97237	4.53154
PF3D7_0730900	EMP1-trafficking protein (PTP4)	exported protein	1 TM, export domain	iRBC remodelling	iRBC	2.17347	1.94531
PF3D7_0937100	Plasmodium exported protein, unknown function	exported protein	1 SP, 3 TMs, export domain	N/A	iRBC	2.31338	4.31691
PF3D7_1016500	Plasmodium exported protein, unknown function (PHISTc)	exported protein	1 TM, Plasmodium RESA N-terminal domain, export domain	small GTPase mediated signal transduction (GTPase activity, translation initiation factor activity, GTP binding)	iRBC	3.5801	3.13834
PF3D7_0113300	Plasmodium exported protein, unknown function (hyp1)	exported protein	1 SP, 1 TM, prokaryotic membrane lipoprotein lipid attachment site profile, export domain	N/A	iRBC	4.72397	2.44528
PF3D7_0112100	conserved Plasmodium protein, unknown function	exported protein	1 SP, 1 TM, export domain	N/A	iRBC	2.04202	2.39496
PF3D7_0830600	Plasmodium exported protein (PHISTc), unknown function	exported protein	1 TM, Plasmodium RESA N-terminal domain, export domain	N/A	iRBC	2.39496	2.82843
PF3D7_0408700	perforin like protein 1 (PLP1/PPLP1/SPECT2)	invasion	1 SP, MACPF domain	invasion/RBC egress (wide pore channel activity, calcium ion binding)	cytoplasm	2.42839	2.28153
PF3D7_1252100	rhoptry neck protein 3 (RON3)	invasion	1 SP, 3 TMs	invasion (host cell surface/protein binding)	merozoite	2.20381	2.51403
PF3D7_1452000	rhoptry neck protein 2 (RON2/PFRON2)	invasion	1 SP, 1 TM	invasion (protein binding)	merozoite	2.75108	2.56685
PF3D7_0831600	cytoadherence linked asexual protein 8 (CLAG8)	invasion	1 SP, Cytoadherence-linked asexual protein profile	invasion	merozoite rhoptry	2.56685	2.32947
PF3D7_1334700	MSP7-like protein (MSRP7)	invasion	1 SP, 1 TM, MSP7-like protein C-terminal domain	invasion	merozoite	3.50642	3.36359
PF3D7_1334400	MSP7-like protein (MSRP4)	invasion	1 SP, MSP7-like protein C-terminal domain	invasion	merozoite PPM	11.3137	5.42642
PF3D7_1410400	rhoptry-associated protein 1 (RAP1)	invasion	1 SP	invasion (protein binding)	merozoite rhoptry	2.77022	2.2974
PF3D7_0620400	merozoite surface protein 10 (MSP10)	invasion	1 SP, 2 TMs, 2 EGF/Laminin domains	invasion (RBC binding)	merozoite PPM	2.04202	3.13834
PF3D7_0423800	cysteine-rich protective antigen (CyRPA/RRMAP)	invasion	1 SP	invasion (protein binding)	merozoite microneme	2.92817	3.41054
PF3D7_1230300	subpellicular microtubule protein 2, putative (SPM2)	cytoskeleton & IMC	N/A	(transferase activity)	IMC	2.67586	3.22657
PF3D7_1447500	inner membrane complex protein, putative (IMC20)	cytoskeleton & IMC	N/A	N/A	IMC	2.56685	2.88786
PF3D7_0503600	myosin B (MyoB/PFM-B/PFMYOB)	cytoskeleton & IMC	Myosin (Large ATPases domain)	motility (ATP/actin binding, motor activity)	IMC	2.60268	2.41162
PF3D7_1351700	inner membrane complex protein 1f, putative (IMC1f/ALV6)	cytoskeleton & IMC	N/A	(transferase activity)	IMC	2.17347	2.15846
PF3D7_0304500	1-cys-glutaredoxin-like protein-1 (GLP1/PFGLP1)	metabolism	Glutaredoxin domain profile, Thioredoxin-like domain	cell redox homeostasis (glutathione/protein disulfide oxidoreductase activity, electron carrier activity)	cytoplasm	3.24901	3.73213
PF3D7_0318800	triosephophate isomerase, putative	metabolism	Triosephosphate isomerase profile	glycolytic/metabolic process (triose-phosphate isomerase activity)	apicoplast	3.07375	2.46229
PF3D7_0619500	acyl-CoA synthetase (ACS12)	metabolism	3 Acetyl-CoA synthetase-likes, DHS-like NAD/FAD-binding domain, AMP-binding profile	glyoxylate cycle, metabolic process (long-chain fatty acid transporter activity, long-chain-fatty-acid-CoA ligase, catalytic activity, thiamine pyrophosphate/magnesium ion binding)	cytoplasm	2.75108	2.09943
PF3D7_0816100	phosphopantothenoylcysteine decarboxylase, putative	metabolism	Homo-oligomeric flavin-containing Cys decarboxylase profile, Flavoprotein	CoA biosynthesis, metabolic process (catalytic activity, phosphopantothenoylcysteine decarboxylase activity)	cyoplasm	2.67586	3.07375
PF3D7_0823600	lipoate-protein ligase (LipB)	metabolism	1 SP, Biotin/lipoate A/B protein ligase family, 3 Class II aaRS and biotin synthetase profiles	cellular protein modification process, lipoate biosynthetic process (lipoate-protein ligase activity, octanoyltransferase activity)	apicoplast	2.60268	2.28153
PF3D7_1221900	conserved Plasmodium membrane protein, unknown function	metabolism	5 TMs	lipid catabolic process (triglyceride lipase activity)	membrane	4.22807	3.73213
PF3D7_1364900	ferrochelatase (FC/FECH/PFFC)	metabolism	Ferrochelatase profile	heme biosynthetic process (ferrous iron binding, ferrochelatase activity)	mitochondrion	2.20381	2.37841
PF3D7_1401500	lysophospholipase, putative	metabolism	Alpha/beta-hydrolase profile	(hydrolase activity)	cytoplasm	2.77022	4.02782
PF3D7_1477900	acyl-CoA synthetase, pseudogene (ACS1b/PFACS1B)	metabolism	1 SP, 1 TM, AMP-binding, 4 Acetyl-CoA synthetase-like profiles	FAS (catalytic activity, long-chain fatty acid-CoA ligase activity)	membrane	2.51403	2.01391
PF3D7_0919300	thioredoxin-like protein 1, putative (TrxL1)	metabolism	Thioredoxin-like domain	redox metabolism	cytoplasm	2.46229	2.39496
PF3D7_0725300	conserved Plasmodium protein, unknown function	metabolism	4 Quinoprotein alcohol dehydrogenase-like domains	N/A	cytoplasm	2.08493	2.8481
PF3D7_0814500	conserved Plasmodium protein, unknown function	metabolism	N/A	Arginine and proline metabolism (procollagen-proline dioxygenase)	cytoplasm	2.21914	2.8481
PF3D7_0207300	serine repeat antigen 8 (SERA8)	proteostasis	Papain family cysteine protease profile	proteolysis (cysteine-type peptidase activity)	mitochondrion	2.77022	2.05623
PF3D7_0207900	serine repeat antigen 2 (SERA2)	proteostasis	1 SP, Papain family cysteine protease profile	proteolysis (cysteine-type peptidase activity)	PV	2.77022	2.46229
PF3D7_0501100	heat shock protein 40, type II (HSP40/PFE55)	proteostasis	1 TM, Chaperone J-domain, 2 HSP40/DnaJ peptide-binding domains	protein folding (unfolded protein binding)	iRBC	2.82843	2.28153
PF3D7_1143200	DnaJ protein, putative	proteostasis	1 SP, 2 TMs, DnaJ domain	chaperones and their regulators	apicoplast	2.05623	2.32947
PF3D7_1317000	U4/U6.U5 tri-snRNP-associated protein 2, putative (USP39/SAD1)	proteostasis	Zn-finger in ubiquitin-hydrolase, ubiquitin carboxyl-terminal hydrolases family 2 profile	ubiquitin-dependent protein catabolic process (zinc ion binding, ubiquitinyl hydrolase activity, ubiquitin thiolesterase activity)	cytoplasm	2.05623	2.36199
PF3D7_1413500	FeS assembly ATPase SufC (SufC/PFSUFC/ABCI1)	proteostasis	1 SP, 1 TM, ATP-binding cassette (ABC transporter-type domain profile)	transport (ATPase activity, ATP/protein binding)	membrane, apicoplast	2.94854	2.31338
PF3D7_1125800	kelch domain-containing protein, putative	proteostasis	Galactose oxidase central domain	(protein binding)	cytoplasm	2.09943	1.97247
PF3D7_1321600	phosphodiesterase gamma, putative (PDEgamma/PFPDEGAMMA)	signaling	6 TMs, HD-domain/PDEase-like domain	signal transduction (calmodulin-dependent 3',5'-cyclic-nucleotide phosphodiesterase activity)	membrane, endoplasmic reticulum	2.78949	1.95884
PF3D7_0415800	RING zinc finger protein, putative	signaling	Zinc finger RING-type profile	(protein/zinc ion binding)	cytoplasm	2.11404	2.18859
PF3D7_0424500	serine/threonine protein kinase, FIKK family (FIKK4.1/TSTK4A)	signaling	1 TM, Serine/Threonine protein kinase profile (catalytic domain), export domain	protein phosphorylation (ATP binding, protein serine/threonine kinase activity)	iRBC	3.01049	3.5801
PF3D7_0504000	cation transporting P-ATPase (ATPase3)	signaling	12 TMs, E1-E2 ATPase, 2 Calcium ATPase transduction domains A, 2 Calcium ATPase transmembrane domains M, ATPase_P-type: HAD ATPase, P-type, family IC	cation transport (cation-transporting ATPase activity, metal ion/nucleotide binding)	membrane	2.37841	2.18859
PF3D7_0511700	EKC/KEOPS complex subunit CGI121 (CGI121)	signaling	Kinase binding protein CGI-121 profile	(protein binding)	cytoplasm	2.14355	2.34567
PF3D7_0718300	cysteine repeat modular protein 2 (CRMP2/PFCRMP2)	signaling	1 SP, 10 TMs, 3 GCC2 and GCC3 domains, 4 Epidermal growth factor-like domains, 2 Growth factor receptor domains	intracellular receptor signaling pathway, intracellular transport (protein binding)	PPM	3.605	4.53154
PF3D7_0902100	serine/threonine protein kinase, FIKK family (FIKK9.2/TSTK9B)	signaling	2 TMs, Protein kinase domain profile, export domain	protein phosphorylation (protein kinase activity, ATP binding)	iRBC	2.8481	2.31338
PF3D7_0902400	serine/threonine protein kinase, FIKK family (FIKK9.5/TSTK9E)	signaling	1 SP, Protein kinase domain profile, export domain	protein phosphorylation (protein kinase activity, ATP binding)	iRBC	2.31338	2.71321
PF3D7_0902500	serine/threonine protein kinase, FIKK family (FIKK9.6/TSTK9F)	signaling	Protein kinase domain profile	protein phosphorylation (protein kinase activity, ATP binding)	iRBC	5.1337	6.1475
PF3D7_0911300	cysteine repeat modular protein 1 (CRMP1/PFCRMP1)	signaling	1 SP, 10 TMs, Kringle domain, 2 GCC2 and GCC3 domains, TNF receptor-like domain	intracellular receptor signaling pathway, intracellular transport	PPM	3.16017	2.80889
PF3D7_1321100	conserved Plasmodium protein, unknown function	signaling	1 TM, Protein kinase domain profile	protein phosphorylation (protein kinase activity, ATP binding)	membrane, apicoplast	2.23457	2.28153
PF3D7_0315200	circumsporozoite- and TRAP-related protein (CTRP)	other stage, ookinete-specific	1 SP, 6 von Willebrand factor type A domains, 4 Thrombospondin type 1 domains	invasion (GPI anchor/heparan sulfate proteoglycan binding)	ookinete micronemes	2.08493	2.92817
PF3D7_1201300	liver stage associated protein 1 (LSAP1/LSAP-1/ETRAMP)	other stage, liver stage-specific	1 SP, 2 TMs	N/A	sporozoite	2.34567	2.28153
PF3D7_0830500	sporozoite and liver stage tryptophan-rich protein, putative (SLTRIP)	other stage, sporozoite-specific	1 TM, Tryptophan-Threonine-rich plasmodium antigen C terminal domain	N/A	sporozoite	2.8481	2.36199
PF3D7_1418100	liver specific protein 1, putative (LISP1)	other stage, liver stage-specific	N/A	N/A	liver stage	2.34567	2.39496
PF3D7_1147000	sporozoite and liver stage asparagine-rich protein (SLARP)	other stage, sporozoite-specific	N/A	translational initiation (GTPase activity, translation initiation factor activity, GTP binding)	sporozoite, liver stage	3.05252	2.96905
PF3D7_1350600	conserved Plasmodium protein, unknown function	unknown	1 SP, 2 TMs	N/A	membrane	3.63008	7.01285
PF3D7_1413600	conserved Plasmodium protein, unknown function	unknown	N/A	(ATP binding)	N/A	3.16017	2.47942
PF3D7_1459400	conserved Plasmodium protein, unknown function	unknown	1 TM	MHC I complex, immune response, antigen processing and antigen presentation	N/A	3.4822	2.63902
PF3D7_1437300	conserved Plasmodium protein, unknown function	unknown	N/A	(ATP binding)	N/A	2.62079	2.63902
PF3D7_1035100	probable protein, unknown function	unknown	1 SP	(ATP binding)	unknown	1.97247	2.07053
PF3D7_0315900	conserved Plasmodium protein, unknown function	unknown	1 SP	(ATP binding)	N/A	3.11666	4.65893
PF3D7_0214700	conserved Plasmodium protein, unknown function	unknown	N/A	N/A	N/A	2.44528	2.20381
PF3D7_0314800	conserved Plasmodium protein, unknown function	unknown	N/A	N/A	N/A	4.53154	7.83536
PF3D7_0315600	zinc finger protein, putative	unknown	Zinc finger C3H1-type profile	(metal ion binding)	cytoplasm	3.01049	3.78423
PF3D7_0402900	probable protein, unknown function	unknown	1 SP	N/A	N/A	2.31338	3.01049
PF3D7_0415700	conserved Plasmodium protein, unknown function	unknown	1 SP	N/A	apicoplast	2.63902	2.34567
PF3D7_0503900	conserved Plasmodium protein, unknown function	unknown	1 TM, 3 Clavaminate synthase-like domains	N/A	N/A	3.24901	4.43828
PF3D7_0524200	conserved Plasmodium membrane protein, unknown function	unknown	4 TMs	N/A	membrane	2.02792	2.04202
PF3D7_0609500	conserved Plasmodium protein, unknown function	unknown	1 SP	N/A	N/A	2.26577	2.28153
PF3D7_0620300	conserved Plasmodium protein, unknown function	unknown	N/A	N/A	N/'A	4.75683	4.11246
PF3D7_1401700	conserved Plasmodium protein, unknown function	unknown	N/A	N/A	N/A	2.08493	3.73213
PF3D7_0727600	conserved Plasmodium protein, unknown function	unknown	N/A	N/A	N/A	2.9897	3.16017
PF3D7_1408300	conserved Plasmodium protein, unknown function	unknown	1 TM	N/A	membrane	2.02792	3.36359
PF3D7_0815500	conserved Plasmodium protein, unknown function	unknown	1 TM	N/A	membrane	2.78949	3.13834
PF3D7_0908500	conserved Plasmodium protein, unknown function	unknown	N/A	N/A	N/A	2.15846	2.20381
PF3D7_0822700	conserved Plasmodium protein, unknown function	unknown	1 SP, 3 TMs, Thrombospondin type-1 (TSP1) repeat profile	transmembrane/cation transport (cation transmembrane transporter activity)	membrane	2.05623	3.43426
PF3D7_0822900	conserved Plasmodium protein, unknown function	unknown	N/A	N/A	nucleus	2.46229	2.82843
PF3D7_0917400	conserved Plasmodium protein, unknown function	unknown	N/A	N/A	N/A	2.47942	2.82843
PF3D7_0926600	conserved Plasmodium membrane protein, unknown function	unknown	1 SP, 12 TMs	N/A	membrane	2.32947	3.20428
PF3D7_0935600	gametocytogenesis-implicated protein (GIG/PFGIG)	unknown	N/A	N/A	N/A	2.67586	2.12874
PF3D7_1014100	conserved Plasmodium protein, unknown function	unknown	1 SP	N/A	N/A	2.77022	2.49666
PF3D7_1113000	conserved Plasmodium protein, unknown function	unknown	N/A	N/A	N/A	2.34567	2.34567
PF3D7_1122200	cupin-like protein, putative	unknown	Cupin-like domain, JmjC domain profile, 2 Clavaminate synthase-likes	N/A	apicoplast	2.23457	3.03143
PF3D7_1219800	conserved Plasmodium protein, unknown function	unknown	1 TM	N/A	membrane	2.01391	2.37841
PF3D7_1313100	conserved Plasmodium protein, unknown function	unknown	N/A	N/A	N/A	4.19887	4.99632
PF3D7_1218100	conserved Plasmodium protein, unknown function	unknown	1 SP, 2 TMs	N/A	apicoplast, membrane	1.94531	2.07053
PF3D7_1236400	conserved Plasmodium protein, unknown function	unknown	1 SP	N/A	N/A	1.95884	2.09943
PF3D7_1436200	conserved Plasmodium protein, unknown function	unknown	N/A	N/A	N/A	3.36359	4.69134
PF3D7_1445800	conserved Plasmodium membrane protein, unknown function	unknown	1 SP, 13 TMs	N/A	apicoplast, membrane	2.17347	2.32947
PF3D7_1459500	conserved Plasmodium protein, unknown function	unknown	1 TM	N/A	membrane	3.63008	3.16017
PF3D7_1404700	conserved Plasmodium protein, unknown function	unknown	1 SP	N/A	N/A	2.54912	1.95884
PF3D7_1476000	conserved Plasmodium protein, unknown function	unknown	1 TM	N/A	membrane	1.94531	2.54912
PF3D7_0512400	conserved Plasmodium protein, unknown function	unknown	N/A	N/A	N/A	2.42839	1.98618
Genes total	120				Mean	2.78354	2.92439

## Sheet: imGC 2-fold downregulated
PLASMODB_ID	GENE (encoding for)	GROUP	PROPERTIES	Predicted FUNCTION (FEATURE)	Predicted COMPARTMENT	Fold change 1 h	Fold change 6 h	Stage peak transcript expr.	Value (FPKM, plasmodb)
PF3D7_0217400	conserved Plasmodium protein, unknown function	cell cycle & DNA replication	1 TM	DNA replication, DNA repair (sequence-specific DNA binding, DNA ligase (NAD+) activity)	membrane	0.732043	0.496546	Ookinete	138.37
PF3D7_0529500	cell cycle regulator protein, putative	cell cycle & DNA replication	Predicted translation machinery-associated RNA binding profile, PUA domain	regulation of cell cycle (RNA binding)	nucleus	0.562529	0.456916	Gametocyte stage II	352.99
PF3D7_1006200	DNA/RNA-binding protein Alba 3 (ALBA3/PFALBA3)	cell cycle & DNA replication	Alba domain	Histone acetylation, constituents of P-bodies, heterochromatin structure of the telomeric and subtelomeric regions (DNA/RNA/nucleic acid/protein binding)	nucleus	0.768438	0.444421	Gametocyte stage II	6918.47
PF3D7_1415000	uracil-DNA glycosylase, putative (UDG)	cell cycle & DNA replication	Uracil-DNA glycosylase profile	base-excision repair (uracil DNA N-glycosylase activity)	nucleus	0.742262	0.234881	Ookinete	66.87
PF3D7_0518400	cyclin, putatice (CYC3/PFCYC-3)	cell cycle & DNA replication	Cyclin-like domain, negative regulatory factor PREG domain	(negative) regulation of cyclin-dependent protein serine/threonine kinase activity (protein kinase binding)	nucleus, cytosol	0.570382	0.456916	Gametocyte stage V	125.2
PF3D7_0605100	RNA binding protein, putative	gene expression & transcription	5 Eukaryotic type KH-domains type I	(RNA binding)	cytoplasm	0.493116	0.408951	Schizont	181.71
PF3D7_1109500	small nucleolar RNA snoR09	gene expression & transcription	N/A	Various features of C/D and H/ACA snoRNAs	nucleus	0.466516	0.779165	Ookinete	36.27
PF3D7_1125500	small nuclear ribonucleoprotein D1, putative (SNRPD1/SMD1)	gene expression & transcription	Sm-like ribonucleoprotein profile, LSM domain	mRNA splicing, via spliceosome (protein/RNA binding)	nucleus	0.628507	0.482968	Gametocyte stage V	113.92
PF3D7_1350200	small nuclear ribonucleoprotein E, putative (SNRPE/SME1)	gene expression & transcription	Sm-like ribonucleoprotein profile, LSM domain	mRNA splicing, via spliceosome	nucleus	0.650671	0.503478	Gametocyte stage V	158.4
PF3D7_0601800	H/ACA snoRNA	gene expression & transcription	N/A	rRNA processing	nucleus	0.779165	0.486327	Gametocyte stage II	44.66
PF3D7_1018500	PHF5-like protein, putative	gene expression & transcription	PHF5-like protein, Pre-mRNA-splicing factor RDS3 profile	Splicing of pre-mRNA	nucleus	0.965936	0.503478	Gametocyte stage II	3767.24
PF3D7_1341100	U6 spliceosomal RNA	gene expression & transcription	N/A	Lsm proteins and RNA processing, spliceosomal RNAs	nucleus	0.574349	0.381565	Schizont	204302
PF3D7_0821500	ribosomal RNA small subunit methyltransferase NEP1, putative (NEP1)	translation	EMG1/NEP1 methyltransferase profile	ribosome biogenesis (methyltransferase acivity)	cytoplasm	0.429283	0.450625	Gametocyte stage V	57.94
PF3D7_1421200	40S ribosomal protein S25 (RBS25)	translation	S25 ribosomal protein profile	translation (structural constituent of ribosome)	cytoplasm	0.476319	0.466516	Gametocyte stage II	3864.4
PF3D7_0219200	40S ribosomal protein S30	translation	Ribosomal protein S30 profile	translation (structural constituent of ribosome)	cytoplasm	0.80107	0.5	Early Trophozoite	978.73
PF3D7_0306900	40S ribosomal protein S23, putative	translation	Ribosomal protein (S12p/S12a/S23e/organellar S12 types)	translation (structural constituent of ribosome)	cytoplasm	0.702222	0.432269	Gametocyte stage II	4826.02
PF3D7_0516900	60S ribosomal protein L2 (RPL2)	translation	Ribosomal protein (L2p/L2a/L8e/organellar L2 types)	translation (structural constituent of ribosome)	cytoplasm	0.852635	0.503478	Early Trophozoite	10669
PF3D7_0519100	mitochondrial ribosomal protein L14 precursor, putative	translation	Ribosomal protein L14 profile	translation (structural constituent of ribosome)	cytoplasm	0.846745	0.503478	Gametocyte stage II	164.7
PF3D7_0613400	apicoplast ribosomal protein L18 precursor, putative	translation	1 SP, 1 TM, Ribosomal L18p/L5e family profile	translation, ribosome biogenesis (structural constituent of ribosome)	apicoplast	0.858565	0.482968	Gametocyte stage II	620.91
PF3D7_0706400	ribosomal protein L37 (RPL37)	translation	Ribosomal protein L37e profile	translation (structural constituent of ribosome)	cytoplasm	0.779165	0.5	Early Trophozoite	1286.93
PF3D7_0719600	60S ribosomal protein L11a, putative	translation	Ribosomal protein (L5p/L5a/L11e/organellar L5 types)	translation (structural constituent of ribosome)	cytoplasm	0.795536	0.373712	Early Trophozoite	3334.85
PF3D7_1003500	40S ribosomal protein S20e, putative	translation	Ribosomal protein S10p/S20e profile	translation (structural constituent of ribosome)	cytoplasm	0.747425	0.479632	Gametocyte stage II	1489.45
PF3D7_1019400	60S ribosomal protein L30e, putative	translation	Ribosomal protein L7Ae/L30e/S12e/Gadd45 family profile	translation (structural constituent of ribosome)	cytoplasm	0.712025	0.441351	Gametocyte stage II	862.98
PF3D7_0620800	tRNA Alanine	translation	N/A	translation	cytoplasm	0.784584	0.463294	Schizont	155.4
PF3D7_1204300	eukaryotic translation initiation factor 5A (EIF5A)	translation	Translation elongation factor IF5A profile	positive regulation of translational termination/elongation (translation elongation factor activity, ribosome binding)	cytoplasm	0.76313	0.31864	Early Trophozoite	3530.09
PF3D7_0706900	tRNA Histidine	translation	N/A	N/A	N/A	0.76313	0.496546	Ring	9.44
PF3D7_1351400	60S ribosomal protein L17, putative	translation	Ribosomal protein L22p/L17e profile	translation (structural constituent of ribosome)	cytoplasm	0.882703	0.479632	Gametocyte stage II	3317.62
PF3D7_1358800	40S ribosomal protein S15 (RPS15)	translation	Ribosomal S13/S15 N-terminal domain, S15/NS1 RNA-binding domain	translation (structural constituent of ribosome)	cytoplasm	0.742262	0.503478	Early Trophozoite	1093.27
PF3D7_1414300	60S ribosomal protein L10, putative	translation	Ribosomal protein L10a/L10e types	translation (structural constituent of ribosome)	cytoplasm	0.846745	0.397768	Early Trophozoite	2034.49
PF3D7_1370000	tRNA Arginine	translation	N/A	Arginine and proline metabolism	N/A	0.784584	0.441351	Ring	34.46
PF3D7_1438200	tRNA Selenocysteine	translation	N/A	translation	cytoplasm	0.368567	0.692555	Schizont	491.37
PF3D7_1418800	signal recognition particle RNA	translation	N/A	translation	cytoplasm	0.476319	0.864537	Gametocyte stage II	1477.25
PF3D7_API00600	tRNA Methionine	translation	N/A	translation	apicoplast	0.641713	0.476319	Ring	5.86
PF3D7_0302300	erythrocyte membrane protein 1, pseudogene (PfEMP1)	antigenic variation & cytoadherence	7 TMs, 3 Duffy binding domain-likes, var (acidic terminal segments)	antigenic variation, cytoadherence (receptor activity)	iRBC	0.806642	0.384219	Ring	146.4
PF3D7_0713300	erythrocyte membrane protein 1, pseudogene (PfEMP1/VAR)	antigenic variation & cytoadherence	var (acidic terminal segments)	cytoadherence, rosetting	N/A	0.732043	0.496546	Ring	15.69
PF3D7_1102800	early transcribed membrane protein 11.2 (ETRAMP11.2)	exported potein	1 SP, 2 TMs	Maurer's clefts proteins	iRBC	0.687771	0.473029	Ring	51532.3
PF3D7_0202200	EMP1-trafficking protein (PTP1)	exported potein	2 TMs, export domain	proteins exported to erythrocte	iRBC	0.852635	0.423373	Ring	154.03
PF3D7_0220200	Plasmodium exported protein, unknown function	exported potein	1 SP, 2 TMs, export domain	N/A	membrane, apicoplast	0.876606	0.266093	Early Trophozoite	1057.42
PF3D7_0702000	Plasmodium exported protein, unknown function (hyp12)	exported potein	1 SP, export domain	(nucleotide binding)	apicoplast	0.779165	0.456916	Ring	93.75
PF3D7_0936000	ring-exported protein 2 (REX2)	exported potein	1 TM	Biogenesis of Maurer's clefts	iRBC	0.840896	0.469761	Ring	1016.39
PF3D7_1001300	Plasmodium exported protein, unknown function (PHISTa)	exported potein	1 TM, Plasmodium RESA N-terminal domain, export domain	N/A	iRBC	0.558644	0.456916	Late Trophozoite	8.21
PF3D7_1471100	exported protein 2 (EXP2)	exported potein	1 SP	PTEX translocon complex	iRBC, PVM	0.952638	0.303549	Early Trophozoite	7164.32
PF3D7_1477000	Plasmodium exported protein, pseudogene (hyp17)	exported potein	2 TMs	N/A	iRBC	0.806642	0.496546	Ring	5.59
PF3D7_0901800	Plasmodium exported protein, unknown function	exported potein	1 TM, export domain	N/A	iRBC	0.920188	0.493116	Late Trophozoite	24.69
PF3D7_1371900	Plasmodium exported protein, unknown function	exported potein	1 SP, 1 TM	(nucleotide binding)	membrane	0.726986	0.48971	Early Trophozoite	39.03
PF3D7_1401200	Plasmodium exported protein, unknown function	exported potein	1 SP, 1 TM, Prokaryotic membrane lipoprotein lipid attachment site profile, export domain	N/A	iRBC	0.678302	0.479632	Early Trophozoite	339.11
PF3D7_0109100	LCCL domain-containing protein (CCp5/LAP3)	PPM & PVM	1 SP, PA14 domain, 2 Anthrax protective antigens, Galactose-binding domain-like, 1 LCCL domain	cell adhesion	gametocyte PPM	0.823591	0.503478	Gametocyte stage V	102.08
PF3D7_1357300	dynein light chain, putative	cytoskeleton & IMC	DLC domain	microtubule-based process (microtubule motor activity)	IMC	0.435275	0.473029	Gametocyte stage V	12.09
PF3D7_0306300	glutaredoxin 1 (GRX1)	metabolism	Glutaredoxin domain profile	cell redox homeostasis, response to oxidative stress (electron carrier activity, protein disulfide oxidoreductase activity, protein-disulfide reductase (glutathione) activity)	cytoplasm	0.864537	0.479632	Gametocyte stage II	2820.68
PF3D7_0923800	thioredoxin reductase (TRXR/TR)	metabolism	2 FAD/NAD(P)-binding domains, Thioredoxin and glutathione reductase profile (dimerisation domain)	cell redox homeostasis, oxidation-reduction process (thioredoxin-disulfide reductase activity, NADP/FAD binding)	cytoplasm, mitochondrion	0.768438	0.473029	Schizont	287.67
PF3D7_1001200	acyl-CoA binding protein, isoform 2, ACBP2 (ACBP2)	metabolism	Acyl-CoA-binding (ACB) domain profile	fatty acid metabolic process (fatty-acyl-CoA binding)	cytoplasm	0.907519	0.178006	Early Trophozoite	149.51
PF3D7_1002500	conserved Plasmodium protein, unknown function	metabolism	Erv1 / Alr family profile	oxidation-reduction process (thiol oxidase activity)	cytoplasm	0.870551	0.460094	Ring	198.63
PF3D7_1012400	hypoxanthine-guanine phosphoribosyltransferase (HGPRT)	metabolism	Hypoxanthine phosphoribosyltransferase profile	purine ribonucleoside salvage (hypoxanthine phosphoribosyltransferase activity)	cytoplasm	0.858565	0.463294	Early Trophozoite	4584.94
PF3D7_1324900	L-lactate dehydrogenase (LDH/PFLDH)	metabolism	1 SP, 1 TM, L-lactate/malate dehydrogenase profile	glycolytic process, cellular carbohydrate metabolic process (oxidoreductase activity, protein binding, L-lactate dehydrogenase activity)	cytoplasm	0.965936	0.48971	Late Trophozoite	4942.74
PF3D7_1455200	methyltransferase, putative	metabolism	S-adenosyl-L-methionine-dependent methyltransferase profile	ubiquinone/menaquinone biosynthetic process, metabolic process (methyltransferase activity)	N/A	0.716978	0.447513	Gametocyte stage II	66.63
PF3D7_1462800	glyceraldehyde-3-phosphate dehydrogenase (GAPDH)	metabolism	Glyceraldehyde-3-phosphate dehydrogenase profile	glucose metabolic process (NADP/protein binding, oxidoreductase activity, glyceraldehyde-3-phosphate dehydrogenase (NAD+) (phosphorylating) activity)	cytoplasm	0.870551	0.476319	Late Trophozoite	39625.6
PF3D7_0930900	NifU-like protein, putative (NFU1)	metabolism	NifU-like domain	iron-sulfur cluster assembly (iron-sulfur cluster/iron ion binding)	mitochondrion	0.456916	0.586417	Gametocyte stage V	42.94
PF3D7_1434800	mitochondrial acidic protein MAM33, putative	metabolism	Mitochondrial glycoprotein MAM33-like	N/A	mitochondrion	0.972655	0.5	Gametocyte stage II	216.53
PF3D7_1356200	mitochondrial import inner membrane translocase subunit TIM23, putative	metabolism	2 TMs, im17/Tim22/Tim23/Pmp24 family profile	protein import into mitochondrial matrix, translocase complex (mitochondrion targeting sequence binding, protein transporter activity)	mitochondrion	0.650671	0.460094	Gametocyte stage II	319.04
PF3D7_1446200	M17 leucyl aminopeptidase (A-M17/M17LAP/PFLAP/PFM17LAP)	proteostasis	Macro domain-like, Zn-dependent exopeptidase profile	proteolysis (metalloexopeptidase activity, aminopeptidase activity, manganese ion binding)	cytoplasm	0.712025	0.469761	Ring	545.61
PF3D7_0509000	SNAP protein (soluble N-ethylmaleimide-sensitive factor Attachment Protein), putative	proteostasis	Soluble NSF attachment protein profile	intracellular protein transport (transporter activity, soluble NSF attachment protein activity)	endoplasmic reticulum, Golgi	0.397768	0.386891	Ookinete	425.21
PF3D7_1238100	calcyclin binding protein, putative	proteostasis	Siah interacting protein (N terminal), CS domain, SGS domain	S-Glutathionylated proteins, SCF ubiquitin-ligase, UPS	cytoplasm	0.768438	0.444421	Early Trophozoite	400.24
PF3D7_0308500	activator of Hsp90 ATPase, putative	proteostasis	Activator of Hsp90 ATPase homolog 1-like protein profile	protein folding, response to heat/stress	cytoplasm	0.952638	0.493116	Gametocyte stage II	1613.69
PF3D7_1215300	10 kDa chaperonin (CPN10)	proteostasis	Chaperonin 10 Kd subunit	protein folding, response to heat/stress (unfolded protein/ATP binding)	mitochondrion, cytoplasm	0.532185	0.5	Gametocyte stage II	634.84
PF3D7_1435400	ER membrane protein complex subunit 4, putative (EMC4)	proteostasis	2 TMs, Predicted transmembrane protein 85	ER-to Golgi translocation and quality control	endoplasmic reticulum	0.742262	0.5	Gametocyte stage V	412.21
PF3D7_0424700	serine/threonine protein kinase, FIKK family (FIKK4.2/R45/TSTK4B)	signaling	1 TM, Protein kinase domain profile, export domain	protein phosphorylation (protein kinase activity, ATP binding)	iRBC	0.852635	0.444421	Ring	350.23
PF3D7_0726200	serine/threonine protein kinase, FIKK family (FIKK7.1/TSTK7A)	signaling	1 TM, Serine/Threonine protein kinase profile (catalytic domain)	protein phosphorylation (protein kinase activity, ATP binding)	apicoplast	0.68302	0.482968	Ookinete	96.9
PF3D7_1340700	ras-related protein Rab-11B (Rab11b)	signaling	Small GTPase Rab1 family profile	small GTPase mediated signal transduction, regulation of vesicle-mediated transport (GTPase activity, GTP binding)	membrane	0.68302	0.48971	Gametocyte stage II	1863.29
PF3D7_1239600	hydroxyethylthiazole kinase (ThzK)	signaling	Hydroxyethylthiazole kinase family profile	thiamine biosynthetic process (hydroxyethylthiazole kinase activity)	mitochondrion	0.5	0.721965	Ookinete	89.1
PF3D7_1248300	conserved Plasmodium membrane protein, unknown function	unknown	1 SP, 3 TMs, Prokaryotic membrane lipoprotein lipid attachment site profile	N/A	membrane	0.90125	0.444421	Ookinete	92.48
PF3D7_1204500	conserved Plasmodium protein, unknown function	unknown	N/A	(nucleotide binding)	N/A	0.823591	0.479632	Gametocyte stage V	57.94
PF3D7_1306100	conserved Plasmodium protein, unknown function	unknown	N/A	(metal ion/ATP binding)	cytoplasm	0.757858	0.5	Gametocyte stage V	292.02
PF3D7_1326000	conserved Plasmodium protein, unknown function	unknown	1 TM	N/A	membrane	0.646176	0.435275	Gametocyte stage V	604.69
PF3D7_0405800	conserved Plasmodium protein, unknown function	unknown	N/A	N/A	N/A	0.493116	0.503478	Ookinete	652.91
PF3D7_0829700	unspecified product	unknown	N/A	N/A	N/A	0.456916	0.469761	Gametocyte stage V	34.47
PF3D7_1216100	conserved Plasmodium membrane protein, unknown function	unknown	5 TMs	N/A	membrane	0.460094	0.444421	Gametocyte stage V	96.51
malmito_rna_RNA7	unspecified product (RNA7)	unknown	N/A	N/A	mitochondrion	0.768438	0.479632	N/A	N/A
PF3D7_0423000	conserved Plasmodium protein, unknown function	unknown	N/A	N/A	membrane	0.702222	0.460094	Gametocyte stage V	430.01
mal_rna_14	unspecified product (LSUA)	unknown	N/A	N/A	N/A	0.456916	0.624165	N/A	N/A
PF3D7_0404200	conserved Plasmodium protein, unknown function	unknown	N/A	N/A	N/A	0.450625	0.687771	Ookinete	191.56
PF3D7_0627000	conserved Plasmodium protein, unknown function	unknown	N/A	N/A	cytoplasm	0.602904	0.503478	Gametocyte stage V	111.36
PF3D7_0502500	conserved Plasmodium protein, unknown function	unknown	1 SP, 2 TMs	N/A	membrane	0.406126	0.615572	Gametocyte stage V	11.69
PF3D7_0510000	conserved Plasmodium protein, unknown function	unknown	N/A	N/A	N/A	0.479632	0.742262	Gametocyte stage V	25.92
PF3D7_0921100	conserved Plasmodium protein, unknown function	unknown	N/A	N/A	N/A	0.757858	0.479632	Gametocyte stage V	68.37
PF3D7_0923700	conserved protein, unknown function	unknown	N/A	N/A	N/A	0.558644	0.503478	Gametocyte stage V	42.74
PF3D7_1003100	conserved Plasmodium protein, unknown function	unknown	1 TM	N/A	membrane	0.82932	0.496546	Gametocyte stage II	4695.46
PF3D7_1021200	conserved Plasmodium protein, unknown function	unknown	N/A	N/A	N/A	0.41466	0.615572	Ookinete	569.84
PF3D7_1328700	Plasmodium RNA of unknown function RUF1	unknown	N/A	N/A	N/A	0.463294	0.63728	Gametocyte stage II	191.87
PF3D7_1243200	conserved Plasmodium protein, unknown function	unknown	2 TMs	N/A	membrane	0.702222	0.447513	Gametocyte stage V	33.44
PF3D7_1424800	unspecified product (possible ncRNA)	unknown	N/A	N/A	N/A	0.463294	0.823591	Gametocyte stage II	123.33
Genes total	90				Mean	0.697657	0.487896

## Sheet: imGC 2-fold downregulated sign.
PLASMODB_ID	GENE (encoding for)	GROUP	PROPERTIES	Predicted FUNCTION (FEATURE)	Predicted COMPARTMENT	Fold change 1 h	Fold change 6 h
PF3D7_0605100	RNA binding protein, putative	gene expression & transcription	5 Eukaryotic type KH-domains type I	(RNA binding)	cytoplasm	0.493116	0.408951
PF3D7_0821500	ribosomal RNA small subunit methyltransferase NEP1, putative (NEP1)	translation	EMG1/NEP1 methyltransferase profile	ribosome biogenesis (methyltransferase acivity)	cytoplasm	0.429283	0.450625
PF3D7_1421200	40S ribosomal protein S25 (RBS25)	translation	S25 ribosomal protein profile	translation (structural constituent of ribosome)	cytoplasm	0.476319	0.466516
PF3D7_1357300	dynein light chain, putative	cytoskeleton & IMC	DLC domain	microtubule-based process (microtubule motor activity)	IMC	0.435275	0.473029
PF3D7_0509000	SNAP protein (soluble N-ethylmaleimide-sensitive factor Attachment Protein), putative	proteostasis	Soluble NSF attachment protein profile	intracellular protein transport (transporter activity, soluble NSF attachment protein activity)	endoplasmic reticulum, Golgi	0.397768	0.386891
PF3D7_0405800	conserved Plasmodium protein, unknown function	unknown	N/A	N/A	N/A	0.493116	0.503478
PF3D7_0829700	unspecified product	unknown	N/A	N/A	N/A	0.456916	0.469761
PF3D7_1216100	conserved Plasmodium membrane protein, unknown function	unknown	5 TMs	N/A	membrane	0.460094	0.444421
Genes total	8				Mean	0.455236	0.450459

## Sheet: mGC 2-fold upregulated
PLASMODB_ID	GENE (encoding for)	GROUP	PROPERTIES	Predicted FUNCTION (FEATURE)	Predicted COMPARTMENT	Fold change 1 h	Fold change 6 h	Stage peak transcript expr.	Value (FPKM, plasmodb)
PF3D7_0418600	regulator of chromosome condensation, putative	cell cycle & DNA replication	RCC1 domain, 4 RCC1/BLIP-IIs	regulation of chromosome condensation	nucleus, cytoplasm	1.26576	5.35171	Schizont	32.34
PF3D7_1449400	crossover junction endonuclease MUS81, putative	cell cycle & DNA replication	ERCC4 domain, 2 endonuclease-like domains, 1 DNA polymerase beta (N-terminal domain-like)	DNA-repair endonuclease	apicoplast, nucleus	1.46409	2.12874	Ookinete	235.4
PF3D7_0113400	Plasmodium exported protein, unknown function	cell cycle & DNA replication	1 TM	(ATP binding, helicase activity)	nucleus	2.20381	2.62079	Gametocyte stage II	11.78
PF3D7_0824100	exonuclease, putative	cell cycle & DNA replication	3'-5' exonuclease domain	(3'-5' exonuclease activity)	nucleus, cytoplasm	1.75321	2.20381	Ookinete	420.92
PF3D7_0813200	CS domain protein, putative	cell cycle & DNA replication	N-terminal conserved domain of Nudc., CS domain	regulation of spindle microtubule dynamics	cytoplasm	1.42405	2.8481	Ookinete	93.8
PF3D7_1029900	conserved Plasmodium protein, unknown function	cell cycle & DNA replication	Origin recognition complex (ORC) subunit 3 N-terminus profile	DNA replication (DNA binding)	nucleus	1.44393	2.02792	Schizont	202.44
PF3D7_1455300	conserved Plasmodium protein, unknown function	cell cycle & DNA replication	N/A	mismatch repair, DNA recombination (flap endonuclease activity, ssDNA 5'-3' exodeoxyribonuclease activity, DNA binding)	nucleus	1.23114	2.41162	Schizont	169.56
PF3D7_0604100	transcription factor with AP2 domain(s),SPE2-interacting protein (SIP2)	gene expression & transcription	AP2 domain	regulation of transcription	nucleus	1.49485	2.58471	Schizont	74.82
PF3D7_0613800	transcription factor with AP2 domain(s) (ApiAP2)	gene expression & transcription	AP2 domain	regulation of transcription	nucleus	2.15846	5.06303	Late Trophozoite	159.25
PF3D7_0627900	Ribonuclease P protein subunit p29	gene expression & transcription	Rnase P-SU like	RNA processing	nucleus, cytoplasm	1.20581	2.60268	Early Trophozoite	27.85
PF3D7_0824000	conserved Plasmodium protein, unknown function	gene expression & transcription	Serine/Threonin-protein kinase profile	Regulation of transcription	nucleus	2.80889	3.31728	Ookinete	570.46
PF3D7_1106600	DEAD/DEAH box helicase, putative	gene expression & transcription	DEAD/DEAH box domain, Helicase C domain, 3 P-loop containing nucleoside triphosphate hydrolases	RNA helicase, pre-mRNA splicing	nucleus	2.25012	3.09513	Ookinete	140.84
PF3D7_1213700	RNA polymerase subunit 8c, putative	gene expression & transcription	Rpb8 SU	DNA-dependent transcription (initiation DNA-directed RNA polymerase activity)	nucleus	1.16473	2.37841	Gametocyte stage II	98.06
PF3D7_1222600	transcription factor with AP2 domain(s) (ApiAP2)	gene expression & transcription	AP2 domain	regulation of transcription	nucleus	1.89212	2.26577	Ring	4.59
PF3D7_1427600	CorA-like Mg2 transporter protein, putative	gene expression & transcription	2 TMs	mRNA processing	mitochondrion	2.9897	2.88786	Late Trophozoite	10
PF3D7_0404100	transcription factor with AP2 domain(s), putative (ApiAP2)	gene expression & transcription	AP2 domain	regulation of transcription	nucleus	3.5801	2.53151	Gametocyte stage V	11.5
PF3D7_1456000	transcription factor with AP2 domain(s) (ApiAP2)	gene expression & transcription	AP2 domain	regulation of transcription	nucleus	2.11404	2.07053	Late Trophozoite	29.4
PF3D7_0822800	U5 snrnp-specific protein, putative	gene expression & transcription	7 WD40 repeats	RNA splicing, small nucleolar ribonucleoprotein complex (protein binding)	nucleus	1.67018	2.02792	Late Trophozoite	39.36
PF3D7_1134600	zinc finger protein, putative	gene expression & transcription	3 Zinc finger C3H1-type profiles	transcription related (metal ion binding)	N/A	1.95884	2.71321	Gametocyte stage V	30.53
PF3D7_1111900	conserved Plasmodium protein, unknown function	gene expression & transcription	Josephin domain	transcription (omega peptidase activity)	nucleus	1.8025	2.60268	Gametocyte stage V	108.46
PF3D7_1473700	nucleoporin NUP116/NSP116, putative (NUP116)	gene expression & transcription	N/A	protein import into nucleus (nucleocytoplasmic transporter acitivity)	nucleus, cytoplasm	2.92817	1.41421	Ookinete	37.97
PF3D7_0816000	ribosome assembly protein RRB1 profile	translation	6 WD40 repeats, Histone-binding protein RBBP4 or subunit C of CAF1 complex	ribosome biogenesis (protein binding)	nucleus	2.47942	2.42839	Ring	91.91
PF3D7_0315500	mitochondrial ribosomal protein L29/L47 precursor, putative	translation	Mitochondrial 39-S ribosomal protein L47 (MRP-L47) profile	translation (structural constituent of ribosome)	mitochondrion	1.68179	2.18859	Gametocyte stage II	157.42
PF3D7_0935700	Plasmodium exported protein, unknown function	translation	1 TM, export domain	(valine-tRNA ligase activity)	cytoplasm	1.46409	2.23457	Ookinete	70.8
PF3D7_0604200	mitochondrial ribosomal protein L41 precursor, putative	translation	Mitochondrial ribosomal protein L27 profile	translation (structural constituent of ribosome)	mitochondrion	1.32869	2.39496	Gametocyte stage II	85.59
PF3D7_0620200	conserved Plasmodium protein, unknown function	translation	1 SP, 1 TM	translation (nucleotide binding)	cytoplasm	2.63902	3.22657	Gametocyte stage V	10.84
PF3D7_0718400	mitochondrial ribosomal protein S8 precursor, putative	translation	Ribosomal protein S8 profile	translation (structural constituent of ribosome)	mitochondrion	2.15846	2.12874	Gamtecoyte stage II	1898.59
PF3D7_1139100	RNA binding protein, putative	translation	RNA recognition motif (a.k.a. RRM, RBD, or RNP domain)	translation, mRNA processing and transport (nucleic acid/nucleotide/RNA binding)	nucleus, cytoplasm	2.23457	1.65864	Ring	105.3
PF3D7_1307000	exosome complex component RRP40	translation	Nucleic acid-binding domain, KH-domain	mRNA degradation (3'-5'-exoribonuclease activity)	cytoplasm	2.28153	1.90528	Gamtecoyte stage II	143.81
PF3D7_0114600	stevor, pseudogene	antigenic variation & cytoadherence	1 SP, 3 TMs	antigenic variation, cytoadherence	iRBC	2.62079	2.25012	Ring	5.43
PF3D7_0808900	rifin (RIF)	antigenic variation & cytoadherence	1 SP, 2 TMs	antigenic variation, cytoadherence	iRBC	1.46409	4.19887	Early Trophozoite	74.49
PF3D7_0424400	surface-associated interspersed protein 4.2 (SURFIN 4.2) (SURF4.2)	antigenic variation & cytoadherence	N/A	cytoadherence, invasion	iRBC	2.51403	6.40856	Ring	4.57
PF3D7_0113600	surface-associated interspersed protein 1.2 (SURFIN 1.2), pseudogene (SURF1.2)	antigenic variation & cytoadherence	SICA C-terminal inner membrane domain	regulation of cytoadherence, invasion	iRBC	3.31728	9.12611	Ookinete	21.25
PF3D7_0936100	early transcribed membrane protein	exported protein	1 SP, 2 TMs	N/A	iRBC	1.34723	2.17347	Late Trophozoite	37.5
PF3D7_1302200	early transcribed membrane protein 13 (ETRAMP13)	exported protein	1 SP, 2 TMs	N/A	iRBC	3.01049	3.01049	Gametocyte stage V	43.97
PF3D7_1476100	early transcribed membrane protein 14.2 (ETRAMP14.2)	exported protein	1 SP, 2 TMs	N/A	iRBC	1.67018	2.31338	Gametocyte stage V	13.81
PF3D7_0423700	early transcribed membrane protein 4 (ETRAMP4)	exported protein	1 SP, 2 TMs	N/A	iRBC	1.40444	2.08493	Gametocyte stage II	5783.89
PF3D7_0219800	Plasmodium exported protein (PHISTc), unknown function	exported protein	1 TM, Plasmodium RESA N-terminal domain	N/A	iRBC	2.14355	1.79005	Late Trophozoite	41.93
PF3D7_0702100	Plasmodium exported protein (PHISTb), unknown function, pseudogene	exported protein	Plasmodium RESA N-terminal domain	(metal ion binding)	iRBC	1.94531	2.62079	Ring	35.08
PF3D7_0730900	EMP1-trafficking protein PTP4	exported protein	1 TM, export domain	N/A	iRBC	2.77022	1.90528	Early Trophozoite	328.13
PF3D7_0800900	Plasmodium exported protein (hyp7), unknown function, pseudogene	exported protein	2 TMs, export domain	(ATP binding)	iRBC	1.12506	2.36199	Ookinete	37.05
PF3D7_0801000	Plasmodium exported protein (PHISTc), unknown function	exported protein	1 TM, Plasmodium RESA N-terminal domain	N/A	iRBC	1.33793	2.15846	Ookinete	686.42
PF3D7_0830600	Plasmodium exported protein (PHISTc), unknown function	exported protein	1 TM, Plasmodium RESA N-terminal domain, export domain	N/A	iRBC	2.07053	2.80889	Ring	189.34
PF3D7_0831900	Plasmodium exported protein (PHIST), unknown function, pseudogene	exported protein	1 TM, Plasmodium RESA N-terminal domain	N/A	iRBC	2.36199	3.16017	Gamteocyte stage II	60.39
PF3D7_0113300	Plasmodium exported protein (hyp1), unknown function	exported protein	1 SP, 1 TM, export domain	N/A	iRBC	3.94493	3.55537	Ring	198.86
PF3D7_0936200	Plasmodium exported protein (hyp11), unknown function	exported protein	1 SP, export domain	N/A	iRBC	1.7411	3.27161	Gametocyte stage V	566.23
PF3D7_1016500	Plasmodium exported protein (PHISTc), unknown function	exported protein	1 TM, Plasmodium RESA N-terminal domain, export domain	translational initiation (GTPase activity)	iRBC	4.14106	2.15846	Gametocyte stage V	6.49
PF3D7_1016600	Plasmodium exported protein (PHISTc), unknown function	exported protein	1 TM, Plasmodium RESA N-terminal domain, export domain	N/A	iRBC	1.94531	2.15846	Gametocyte stage V	58.41
PF3D7_1038600	Plasmodium exported protein, unknown function	exported protein	2 TMs, export domain	(ATP binding)	iRBC	4.22807	3.605	Gametocyte stage V	15.16
PF3D7_1102500	Plasmodium exported protein (PHISTb), unknown function (GEXP02)	exported protein	1 TM, Plasmodium RESA N-terminal domain, export domain	N/A	iRBC	1.90528	3.41054	Ookinete	47.12
PF3D7_1102600	Plasmodium exported protein, unknown function (GEXP14)	exported protein	3 TMs, export domain	N/A	iRBC	3.73213	9.25351	Gametocyte stage II	6.09
PF3D7_1148700	Plasmodium exported protein (PHISTc), unknown function (GEXP12)	exported protein	1 SP, 1 TM, Plasmodium RESA N-terminal domain, export domain	N/A	iRBC	4.16986	6.86852	Ring	190.77
PF3D7_1253100	Plasmodium exported protein (PHISTa), unknown function	exported protein	1 TM, Plasmodium RESA N-terminal domain, export domain	N/A	iRBC	1.90528	2.51403	Ring	60.59
PF3D7_1302300	Plasmodium exported protein, unknown function	exported protein	1 SP, 1 TM	N/A	iRBC	1.56917	5.73582	Gametocyte stage V	121.62
PF3D7_1353100	Plasmodium exported protein, unknown function	exported protein	2 TMs, export domain	N/A	iRBC	1.65864	2.12874	Early Trophozoite	908.13
PF3D7_1038800	RESA-like protein with PHIST and DnaJ domains	exported protein	1 TM, Plasmodium RESA N-terminal domain, DnaJ domain, X-domain of DnaJ-containing, export domain	(protein binding)	iRBC	2.32947	2.53151	Ring	34.67
PF3D7_1476300	Plasmodium exported protein (PHISTb), unknown function	exported protein	1 TM, Plasmodium RESA N-terminal	(nucleotide binding)	iRBC	1.37554	2.25012	Ookinete	95.09
PF3D7_1477300	Plasmodium exported protein, unknown function (Pfg14-744)	exported protein	1 TM, Plasmodium RESA N-terminal domain, export domain	N/A	iRBC	2.01391	3.09513	Gametocyte stage II	82.53
PF3D7_1478000	Plasmodium exported protein (PHISTa), unknown function (GEXP17)	exported protein	1 TM, Plasmodium RESA N-terminal domain, export domain	N/A	iRBC	1.75321	2.39496	Ring	102.12
PF3D7_1478800	Plasmodium exported protein, unknown function	exported protein	1 SP, export domain	N/A	iRBC	1.86607	4.05584	Ring	10.82
PF3D7_1201100	RESA-like protein with PHIST and DnaJ domains	exported protein	1 TM, Plasmodium RESA N-terminal domain, DnaJ domain, X-domain of DnaJ-containing, export domain	N/A	iRBC	2.04202	1.72907	Early Trophozoite	126.08
PF3D7_0112100	conserved Plasmodium protein, unknown function	exported protein	1 SP, 1 TM, export domain	N/A	membrane	1.23114	2.04202	Ookinete	999.71
PF3D7_1477400	Plasmodium exported protein (PHIST), unknown function	exported protein	1 SP, 2 TMs, Plasmodium RESA N-terminal domain	N/A	iRBC	1.44393	2.15846	Gametocyte stage V	196.61
PF3D7_0502400	ring-stage membrane protein 1,merozoite surface protein 8 (MSP8)	invasion	1 SP, 1 TM, EGF/Laminin domain	invasion (RBC binding)	merozoite PPM	1.53688	2.36199	Ring	239.45
PF3D7_1410400	rhoptry-associated protein 1 (RAP1)	invasion	1 SP	RBC invasion	merozoite rhoptry	1.06437	2.32947	Schizont	3525.1
PF3D7_1452000	rhoptry neck protein 2 (RON2)	invasion	1 SP, 1 TM	RBC invasion	merozoite rhoptry	1.10957	3.03143	Schizont	188.56
PF3D7_0620400	merozoite surface protein 10 (MSP10)	invasion	1 SP, 2 TMs, EGF/Laminin domain	cell-cell adhesion, invasion	merozoite PPM	1.44393	3.31728	Schizont	44.12
PF3D7_0423800	cysteine-rich protective antigen (CYRPA/RRMAP)	invasion	1 SP	RBC invasion (protein binding)	microneme	1.94531	6.10504	Ookinete	86.55
PF3D7_0408700	perforin like protein 1 (PPLP1), sporozoite micronemal protein essential for cell traversal (SPECT2)	invasion	1 SP, MACPF domain	RBC rupture by merozoite, sporozoite cell traversal	cytoplasm	2.21914	3.11666	Gametocyte stage V	27.74
PF3D7_0424100	reticulocyte binding protein homologue 5 (RH5)	invasion	1 SP	RBC invasion	merozoite rhoptry	1.08673	2.21914	Ookinete	35.4
PF3D7_1035300	glutamate-rich protein (GLURP)	invasion	1 SP	invasion	merozoite PPM	1.46409	4.28709	Schizont	215.6
PF3D7_0501400	interspersed repeat antigen (FIRA)	invasion	8 gastrin / cholecystokinin / caerulein family profiles	RBC invasion	merozoite	2.09943	1.67018	Ring	2257.38
PF3D7_0507500	subtilisin-like protease 1 (SUB1/PFSUB1)	invasion	1 SP, Ubtilisin-related serine protease profile (PfSUB-1 type)	RBC invasion (protein processing)	merozoite, PV	1.05926	2.05623	Schizont	72.78
PF3D7_1216700	perforin-like protein 2 (PPLP2)	invasion	1 SP, MACPF domain	RBC invasion, egress (wide pore channel activity)	gametocyte cytoplasm	1.51572	2.62079	Ookinete	60.79
PF3D7_1334400	MSP7-like protein (MSRP4)	invasion	1 SP, MSP7-like protein C-terminal domain	RBC invasion	merozoite PPM	5.50217	14.1232	Late Trophozoite	7.8
PF3D7_1334800	MSP7-like protein (MSRP2)	invasion	1 SP, 1 TM, MSP7-like protein C-terminal domain	RBC invasion	merozoite PPM	1.31951	2.73208	Schizont	301.99
PF3D7_1364100	6-cysteine protein (P92/PF92)	invasion	1 SP, 1 TM, Sexual stage antigen s48/45 domain	RBC invasion (protein binding)	merozoite PPM	1.26576	2.08493	Late Trophozoite	121.03
PF3D7_1012200	rhoptry associated adhesin (RA)	invasion	1 SP	RBC entry (RBC binding)	merozoite rhoptry	1.33793	2.60268	Schizont	451.52
PF3D7_0503600	myosin B (MyoB)	cytoskeleton & IMC	Myosin (large ATPase domain)	motility (motor activity, actin binding)	IMC	1.09429	2.77022	Ookinete	77.73
PF3D7_0823500	inner membrane complex protein 1i, putative	cytoskeleton & IMC	N/A	N/A	IMC	1.22264	4	Ookinete	1382.85
PF3D7_1230300	subpellicular microtubule protein 2, putative (SPM2)	cytoskeleton & IMC	N/A	(transferase activity)	IMC	2.51403	4.62675	Ookinete	240.7
PF3D7_1339700	conserved Plasmodium protein, unknown function	cytoskeleton & IMC	LRR domain	(actin/myosin binding)	cytoskeleton	1.53688	2.08493	Ookinete	27.37
PF3D7_1345600	inner membrane complex protein	cytoskeleton & IMC	N/A	N/A	IMC	1.56917	2.01391	Schizont	227.31
PF3D7_1351700	inner membrane complex protein 1f, alveoline ALV6, putative	cytoskeleton & IMC	N/A	(transferase activity)	IMC	1.26576	2.41162	Ookinete	197.99
PF3D7_1460600	inner membrane complex protein, putative	cytoskeleton & IMC	N/A	N/A	IMC	1.1487	2.21914	Gametocyte stage V	136.22
PF3D7_1447500	inner membrane complex protein, putative (IMC20)	cytoskeleton & IMC	N/A	N/A	IMC	2.9897	3.34035	Ookinete	324.99
PF3D7_0215300	acyl-CoA synthetase (ACS8)	metabolism	1 SP, 4 Acetyl-CoA synthetase-like domains, AMP-binding	(long-chain fatty acid-CoA ligase activity, ATP-binding)	apicoplast	1.70527	2.05623	Ring	23.9
PF3D7_0216800	conserved Plasmodium membrane protein, unknown function	metabolism	1 SP, 14 TMs, CECR6/TMEM121 family domain	cholesterol metabolism, lipid transport	PPM	2.41162	5.73582	Schizont	291.52
PF3D7_0304500	1-cys-glutaredoxin-like protein-1 (GLP1)	metabolism	Glutharedoxin thioredoxin domain	cell rdox homeostasis (glutathione disulfide oxidoreductase activity)	cytoplasm	3.5801	3.81055	Ookinete	94.18
PF3D7_0318800	triosephophate isomerase, putative	metabolism	1 SP	glycolysis	apicoplast	2.32947	3.01049	Gametocyte stage II	28.75
PF3D7_0823600	lipoate-protein ligase (LipB)	metabolism	1 SP	(lipoate-protein ligase activity)	apicoplast	1.8025	2.02792	Ookinete	20.31
PF3D7_1364900	ferrochelatase (FC)	metabolism	Ferrochelatase domain	heme biosynthetic process (ferrous iron-binding activity)	mitochondrion	2.05623	2.23457	Ring	9.2
PF3D7_0826400	dehydrodolichyl diphosphate synthetase, putative	metabolism	Undecaprenyl diphosphate synthase domain	(prenyltransferase activity)	cytoplasm	1.06437	2	Gametocyte stage II	54.32
PF3D7_0925500	thioredoxin-like protein 2 (TLP2)	metabolism	Thioredoxin domain	(thiol-disulfide exchange intermediate activity)	mitochondrion	1.69349	2.15846	Gametocyte stage II	172.44
PF3D7_1001100	acyl-CoA binding protein, isoform 1, ACBP1	metabolism	Acyl CoA binding protein profile, Plasmodium RESA N-terminal domain	fatty acid metabolic process	cytoplasm, mitochondrion	1.18921	2	Ring	17.64
PF3D7_1221900	conserved Plasmodium membrane protein, unknown function	metabolism	5 TMs	(triglyceride lipase activity)	membrane	3.43426	4.19887	Ring	347.04
PF3D7_1440300	porphobilinogen synthase (PBGS)	metabolism	1 SP, Delta-aminolevulinic acid dehydratase domain	heme biosynthetic process	apicoplast	1.44393	2.28153	Late Trophozoite	18.16
PF3D7_1479000	acyl-CoA synthetase (ACS1a)	metabolism	1 SP, 4 Acetyl-CoA synthetase-like domains, AMP-binding	(long-chain fatty acid-CoA ligase activity, ATP-binding)	apicoplast	1.06437	2.20381	Ookinete	43.05
PF3D7_0919300	thioredoxin-like protein 1, putative (TrxL 1)	metabolism	Thioredoxin-like domain	redox metabolism	cytoplasm	1.7411	2.09943	Ookinete	7297.07
PF3D7_0816100	phosphopantothenoylcysteine decarboxylase, putative	metabolism	Homo-oligomeric flavin-containing Cys decarboxylase profile (HFCD), Flavoprotein	(phosphopantothenoylcysteine decarboxylase activity)	cytoplasm	2.26577	4.08405	Schizont	69.07
PF3D7_1209400	cytosolic iron-sulfur protein assembly protein 1, putative (CIA1)	metabolism	7 WD40 repeats	Fe-S protein biogenesis, maturation of cytosolic and nuclear Fe-S proteins (protein binding)	cytoplasm	1.52626	2.25012	Ookinete	91.61
PF3D7_1243300	conserved Plasmodium protein, unknown function	metabolism	N/A	(transferase activity, ATP binding)	cytoplasm	2.05623	3.50642	Ookinete	1374.46
PF3D7_0725300	conserved Plasmodium protein, unknown function	metabolism	4 Quinoprotein alcohol dehydrogenase-like domains	N/A	cytoplasm	3.43426	3.41054	Early Trophozoite	140.43
PF3D7_0814500	conserved Plasmodium protein, unknown function	metabolism	N/A	arginine and proline metabolism (procollagen-proline dioxygenase)	N/A	1.90528	2.47942	Ring	19.86
PF3D7_1421100	conserved Plasmodium protein, unknown function	metabolism	Heme oxygenase-like domain	N/A	N/A	1.61328	2.15846	Ring	20.83
PF3D7_1226100	haloacid dehalogenase-like hydrolase, putative (HAD3)	metabolism	HAD-SF-IIB: HAD hydrolase family IIB profile	metabolic process (hydrolase activity, alkaline phosphatase)	cytoplasm	2.20381	1.79005	Gametocyte stage II	254.18
PF3D7_1401500	lysophospholipase, putative	metabolism	Alpha/beta-hydrolase profile	(hydrolase activity, lysophospholipase activity)	cytoplasm	3.4822	5.42642	Early Trophozoite	16.41
PF3D7_0113700	heat shock protein 40, type II (HSP40/PFA660)	proteostasis	1 SP, 1 TM, DnaJ domain, export domain	protein folding, response to heat/stress (unfolded protein binding)	iRBC	1.76541	2.73208	Ookinete	137.64
PF3D7_0114000	exported protein family 1/gametocyte exported protein 6 (EPF1/GEXP06)	proteostasis	1 TM, DnaJ domain, X-domain of DnaJ-containing, export domain	protein folding (protein binding)	iRBC	1.34723	2.90795	Ookinete	82.15
PF3D7_0207300	serine repeat antigen 8 (SERA8)	proteostasis	Papain family cysteine protease profile	proteolysis (cysteine-type peptidase activity)	mitochondrion	1.43396	4.40762	Ookinete	8.66
PF3D7_0207700	serine repeat antigen 4 (SERA4)	proteostasis	1 SP, Papain family cysteine protease profile	proteolysis (cysteine-type peptidase activity)	merozoite PPM, PV	1.10191	3.55537	Schizont	2149.92
PF3D7_0207800	serine repeat antigen 3 (SERA3)	proteostasis	1 SP, Papain family cysteine protease profile	proteolysis (cysteine-type peptidase activity)	N/A	1.1487	2.26577	Schizont	217.66
PF3D7_0207900	serine repeat antigen 2 (SERA2)	proteostasis	1 SP, Papain family cysteine protease profile	proteolysis (cysteine-type peptidase activity)	PV	3.97237	5.77572	Late Trophozoite	154.28
PF3D7_1143200	DnaJ protein, putative	proteostasis	1 SP, 2 TMs, DnaJ domain	chaperones and their regulators	membrane	1.39474	2.46229	Gametocyte stage V	101.42
PF3D7_0220100	DnaJ protein, putative	proteostasis	1 TM, Plasmodium RESA N-terminal, DnaJ domain, X-domain of DnaJ-containing, export domain	chaperones and their regulators	iRBC	1.89212	2.26577	Ring	70.75
PF3D7_0220400	DnaJ protein, putative, pseudogene	proteostasis	1 SP, 1 TM, Trimeric LpxA-like enzymes, DnaJ domain, X-domain of DnaJ-containing	chaperones and their regulators	iRBC	3.07375	1.02811	Ring	4.31
PF3D7_1115600	peptidyl-prolyl cis-trans isomerase (CYP19B/PFCYP19B)	proteostasis	1 SP, Cyclophilin type peptidyl-prolyl cis-trans isomerase/CLD profile	protein folding (peptidyl-prolyl cis-trans isomerase activity , cyclosporin A binding)	endoplasmic reticulum	1.33793	2.9897	Gametocyte stage II	1038.93
PF3D7_1127000	protein phosphatase, putative	signalling	1 TM, Tyrosine specific protein phosphatases family profile	dephosphorylation (protein tyrosine phosphatase activity)	membrane	1.02101	2.09943	Ring	66.5
PF3D7_0314700	zinc finger protein, putative	signalling	Zinc finger RING-type profile	(protein/zinc ion binding)	N/A	3.13834	2.90795	Gametocyte stage II	178.48
PF3D7_1317000	U4/U6.U5 tri-snRNP-associated protein 2, putative (USP39/SAD1)	signalling	Zn-finger in ubiquitin-hydrolase, Ubiquitin carboxyl-terminal hydrolase profile	ubiquitin-dependent protein catabolic process (ubiquitinyl hydrolase activity, zinc ion binding)	cytoplasm	2.28153	2.37841	Late Trophozoite	62.28
PF3D7_1321100	conserved Plasmodium protein, unknown function	signalling	1 TM, Protein kinase domain profile	protein phosphorylation (protein kinase activity, ATP binding)	membrane, apicoplast	1.72907	2.71321	Schizont	16.05
PF3D7_1321500	3',5'-cyclic nucleotide phosphodiesterase, putative (PDEbeta)	signalling	6 TMs, HD-domain/PDEase-like	signal transduction (calmodulin-dependent cyclic-nucleotide phosphodiesterase activity, 3',5'-cyclic-GMP phosphodiesterase)	membrane	1.46409	2.31338	Schizont	127.63
PF3D7_1475400	cysteine repeat modular protein 4 (CRMP4)	signalling	1 SP, 10 TMs, 3 GCC2 and GCC3 domains, 2 growth factor receptor domains	intracellular receptor signalling pathway, intracellular transport	membrane	2.2974	2.56685	Ookinete	16.7
PF3D7_0321400	protein kinase, putative	signalling	1 TM, Serine/Threonine protein kinase profile	protein phosphorylation (protein kinase activity, ATP binding)	membrane	1.23971	2.12874	Gametocyte stage V	256.79
PF3D7_0424500	serine/threonine protein kinase, FIKK family (FIKK4.1/TSTK4A)	signalling	1 TM, Serine/Threonine protein kinase profile, export domain	protein phosphorylation (protein serine/threonine kinase activity, ATP binding)	iRBC	1.10957	4.82323	Ring	142.71
PF3D7_0718300	cysteine repeat modular protein 2 (CRMP2)	signalling	1 SP, 10 TMs, 3 GCC2 and GCC3 domains, 4 epidermal growth factor-like domains	intracellular receptor signalling pathway, intracellular transport (protein binding)	membrane	3.18215	6.86852	Gametocyte stage V	9.55
PF3D7_0902300	serine/threonine protein kinase, FIKK family (FIKK9.4/TSTK9D)	signalling	1 TM, Serine/Threonine protein kinase profile, export domain	protein phosphorylation (protein kinase activity, ATP binding)	iRBC	1.58008	2.86791	Ring	100.77
PF3D7_0902500	serine/threonine protein kinase, FIKK family (FIKK9.6/TSTK9F)	signalling	Serine/Threonine protein kinase profile	protein phosphorylation (protein kinase activity, ATP binding)	iRBC	1.49485	3.91768	Ring	89.21
PF3D7_0911300	cysteine repeat modular protein 1 (CRMP1)	signalling	SP, 10 TMs, Kringle domain, 2 GCC2 and GCC3 domains	intracellular receptor signalling pathway, intracellular transport	membrane	2.88786	4.37717	Gametocyte stage V	2.82
PF3D7_1121300	tyrosine kinase-like protein (TKL2)	signalling	Serine/Threonine protein kinase profile	protein phosphorylation (protein kinase activity, ATP binding)	iRBC	1.60214	3.24901	Late Trophozoite	43.38
PF3D7_1147000	sporozoite and liver stage asparagine-rich protein (SLARP/S22/SAP1)	other stage, sporozoite-specific	N/A	translational initiation (GTPase activity, translation initiation factor activity, GTP binding)	sporozoite	3.86375	3.89062	Schizont	3.87
PF3D7_0620000	secreted ookinete protein 25, putative (PSOP25)	other stage, ookinete-specific	1 SP, 2 TMs	invasion	ookinete PPM	2.65737	1.54756	Ookinete	6394.01
PF3D7_1404300	secreted ookinete adhesive protein (SOAP)	other stage, ookinete-specific	1 SP, Procyclic acidic repetitive protein (PARP)	N/A	ookinete microneme	2.34567	1.31039	Ookinete	10400.3
PF3D7_0315200	circumsporozoite- and TRAP-related protein (CTRP)	other stage, ookinete-specific	1 SP, 1 TM, 6 von Willebrand factor type A domains, 7 Thrombospondin type 1 domains	invasion (GPI anchor/heparan sulfate proteoglycan binding)	ookinete micronemes	2.51403	3.70635	Ookinete	3982.02
PF3D7_0404500	6-cysteine protein (P52/P36P)	other stage, liver stage-specific	2 TMs, 6-cys/48/45 domain	adhesion protein, receptor, invasion	sporozoite PPM	1.55833	2.37841	Gametocyte stage V	8.36
PF3D7_0317100	6-cysteine protein (B9)	other stage, liver stage-specific	1 SP, 6-cys domain	PV maintenance	liver stage	1.60214	2.28153	Ookinete	22.77
PF3D7_0702600	chitinase precursor fragment, truncated	other stage, ookinete-specific	1 SP, 1 TM, export domain	N/A	N/A	3.68075	2.54912	Ookinete	3843.34
PF3D7_0320400	oocyst capsule protein (Cap380)	other stage, oocyst-specific	1 SP	capsule protein	oocyst	2.41162	1.60214	Ookinete	1287.16
PF3D7_0405300	Liver specific protein 2 (LISP2), sequestrin, putative	other stage, liver stage-specific	1 SP, 2 TMs, 6-cys domain	cell adhesion	liver stage PPM	1.40444	2.69447	Gametocyte stage V	6.86
PF3D7_1216600	cell traversal protein for ookinetes and sporozoites (CelTOS)	other stage, sporozoite-specific	1 SP	ookinete and sporozoite cell traversal	ookinete, sporozoite micronemes	1.71713	3.68075	Ookinete	1719.41
PF3D7_1201300	liver stage associated protein 1 (LSAP1/LSAP-1/ETRAMP)	other stage, liver stage-specific	1 SP, 2 TMs	N/A	sporozoite	1.68179	2.88786	Ring	16.95
PF3D7_1252200	chitinase (CHT1)	other stage, ookinete-specific	1 SP, 1 TM, Glycosyl hydrolases family 18, 2 (Trans)glycosidase profiles	invasion (chitin binding, chitinase activity)	ookinete micronemes	1.89212	4.85678	Ookinete	7758.18
PF3D7_0408600	sporozoite invasion-associated protein 1 (SIAP-1)	other stage, sporozoite-specific	1 SP	sporozoite egress from oocyst	sporozoite	3.36359	3.22657	Ookinete	25.91
PF3D7_0931300	asparagine-rich antigen, putative	unknown	N/A	N/A	N/A	1.58008	2.49666	Gametocyte stage V	110.86
PF3D7_0935600	gametocytogenesis-implicated protein (GIG/PFGIG)	unknown	N/A	N/A	N/A	1.7411	2.96905	Ring	571.18
PF3D7_0105400	conserved Plasmodium protein, unknown function	unknown	1 SP, 2 TMs	N/A	membrane	1.72907	2.41162	Gametocyte stage II	119.16
PF3D7_0620300	conserved Plasmodium protein, unknown function	unknown	N/A	N/A	N/A	1.82766	4	Schizont	5.31
PF3D7_0830500	sporozoite and liver stage tryptophan-rich protein, putative (TryThrA)	unknown	1 TM, Tryptophan-Threonine-rich plasmodium antigen C terminal	N/A	iRBC, endoplasmic reticulum	1.46409	4.53154	Ring	535.3
PF3D7_0214700	conserved Plasmodium protein, unknown function	unknown	N/A	N/A	membrane	2.54912	2.62079	Ookinete	159.29
PF3D7_0304700	conserved Plasmodium protein, unknown function	unknown	1 SP, 1 TM	(ATP binding)	membrane	1.64718	2.90795	Gametocyte stage V	13.36
PF3D7_0314800	conserved Plasmodium protein, unknown function	unknown	N/A	Rosetting, cytoadherence	N/A	4.65893	11.9588	Schizont	6.17
PF3D7_0315600	zinc finger protein, putative	unknown	Zinc finger C3H1-type profile	(metal ion binding)	N/A	9.78112	7.6211	Ookinete	83.83
PF3D7_0402900	probable protein, unknown function	unknown	1 SP	N/A	N/A	1.3566	3.4822	Ring	6.8
PF3D7_0404800	conserved Plasmodium protein, unknown function	unknown	1 SP	N/A	N/A	1.52626	2.60268	Schizont	51.07
PF3D7_0407600	conserved Plasmodium protein, unknown function	unknown	N/A	N/A	N/A	1.72907	2.62079	Gametocyte stage V	20.79
PF3D7_0408800	conserved Plasmodium protein, unknown function	unknown	1 SP	N/A	N/A	2.63902	2.49666	Ookinete	1441.56
PF3D7_0414400	conserved Plasmodium protein, unknown function	unknown	N/A	N/A	N/A	1.41421	2.08493	Gametocyte stage V	7
PF3D7_0415700	conserved Plasmodium protein, unknown function	unknown	1 SP	N/A	apicoplast	1.58008	2.12874	Late Trophozoite	15.78
PF3D7_0503900	conserved Plasmodium protein, unknown function	unknown	3 Clavaminate synthase-like domains	N/A	N/A	1.76541	4.69134	Gametocyte stage V	5.4
PF3D7_0507300	conserved Plasmodium protein, unknown function	unknown	1 SP	N/A	N/A	1.94531	5.46416	Ookinete	489.78
PF3D7_0507900	conserved Plasmodium protein, unknown function	unknown	N/A	N/A	N/A	1.10957	2.05623	Gametocyte stage II	143.39
PF3D7_0511400	conserved Plasmodium protein, unknown function	unknown	1 SP, 1 TM	N/A	membrane	1.53688	2.67586	Ookinete	12.85
PF3D7_0524200	conserved Plasmodium membrane protein, unknown function	unknown	4 TMs	N/A	membrane	2.51403	3.43426	Gametocyte stage II	194.66
PF3D7_0606800	conserved Plasmodium protein, unknown function	unknown	1 SP	N/A	N/A	1.97247	3.53081	Gametocyte stage V	82.882
PF3D7_0618000	conserved Plasmodium membrane protein, unknown function	unknown	4 TMs	N/A	membrane	1.00696	2.41162	Schizont	82.26
PF3D7_0625500	conserved Plasmodium membrane protein, unknown function	unknown	4 TMs	N/A	membrane	1.68179	2.58471	Gametocyte stage V	32.42
PF3D7_0703700	conserved Plasmodium protein, unknown function	unknown	N/A	N/A	N/A	1.47427	2.9897	Early Trophozoite	158.56
PF3D7_0718600	conserved Plasmodium protein, unknown function	unknown	N/A	N/A	N/A	2.53151	2.86791	Ookinete	114.02
PF3D7_0720300	conserved Plasmodium protein, unknown function	unknown	N/A	N/A	N/A	1.68179	5.24157	Ookinete	261.8
PF3D7_0209600	transporter, putative	unknown	13 TMs, Sodium:neurotransmitter symporter family profile	neurotransmitter transport (neurotransmitter: sodium symporter activity)	membrane	1.47427	3.81055	Schizont	146.67
PF3D7_0727600	conserved Plasmodium protein, unknown function	unknown	N/A	N/A	N/A	2.39496	2.56685	Early Trophozoite	5.46
PF3D7_0815500	conserved Plasmodium protein, unknown function	unknown	1 TM	N/A	membrane	2.08493	2.12874	Late Trophozoite	62
PF3D7_0822700	conserved Plasmodium protein, unknown function	unknown	1 SP, 3 TMs, Thrombospondin type-1 (TSP1) repeat profile	transport (cation transmembrane transporter activity)	membrane	4.25748	6.49802	Gametocyte stage V	10.78
PF3D7_0822900	conserved Plasmodium protein, unknown function	unknown	N/A	N/A	N/A	1.21419	3.63008	Schizont	71.65
PF3D7_0901900	probable protein, unknown function	unknown	1 TM	N/A	membrane	1.31039	2.04202	Late Trophozoite	5.56
PF3D7_0905500	conserved Plasmodium protein, unknown function	unknown	3 TMs	transport (metal ion binding)	membrane	1.47427	2.08493	Gametocyte stage V	175.29
PF3D7_0908500	conserved Plasmodium protein, unknown function	unknown	N/A	N/A	N/A	2.44528	2.86791	Ookinete	32.74
PF3D7_0910200	conserved Plasmodium protein, unknown function	unknown	N/A	N/A	N/A	1.7411	2.73208	Late Trophozoite	27.31
PF3D7_0913000	conserved protein, unknown function	unknown	N/A	N/A	N/A	1.50525	2.18859	Gametocyte stage II	1119.25
PF3D7_0926600	conserved Plasmodium membrane protein, unknown function	unknown	1 SP, 12 TMs	N/A	membrane	2.01391	3.01049	Ookinete	68.35
PF3D7_1029000	conserved Plasmodium protein, unknown function, pseudogene	unknown	5 TMs	N/A	membrane	2.08493	2.56685	Gametocyte stage V	17.05
PF3D7_1029100	conserved Plasmodium protein, unknown function	unknown	N/A	N/A	N/A	1.67018	2.09943	Ookinete	21.08
PF3D7_1401700	Plasmodium conserved protein, unknown function	unknown	N/A	N/A	N/A	1.84038	2.46229	Gametocyte stage V	3.89
PF3D7_1037900	conserved Plasmodium protein, unknown function	unknown	1 TM	N/A	N/A	1.65864	4.89056	Gametocyte stage V	55.65
PF3D7_1113000	conserved Plasmodium protein, unknown function	unknown	N/A	N/A	N/A	1.56917	2.53151	Gametocyte stage V	8.76
PF3D7_1117400	conserved Plasmodium protein, unknown function	unknown	1 TM	N/A	membrane	1.36604	2.63902	Schizont	252.5
PF3D7_1129300	conserved Plasmodium protein, unknown function	unknown	2 Alpha/beta-Hydrolase profiles	N/A	apicoplast	1.6245	3.83706	Ookinete	57.41
PF3D7_1236200	conserved Plasmodium protein, unknown function	unknown	2 WD40 repeat-likes	(protein binding)	cytoplasm	1.87905	2.42839	Ookinete	148.39
PF3D7_1236300	conserved Plasmodium protein, unknown function	unknown	N/A	N/A	N/A	2.65737	4.14106	Ookinete	42.63
PF3D7_1236400	conserved Plasmodium protein, unknown function	unknown	1 SP	N/A	N/A	1.33793	2	Ring	53.49
PF3D7_1204900	probable protein, unknown function	unknown	1 SP, 2 TMs	transport	apicoplast, membrane	1.34723	4.40762	Gametocyte stage V	85.25
PF3D7_1313100	conserved Plasmodium protein, unknown function	unknown	N/A	N/A	membrane	1.93187	3.01049	Gametocyte stage V	4.72
PF3D7_1333100	conserved Plasmodium protein, unknown function	unknown	N/A	N/A	N/A	2.47942	2.07053	Gametocyte stage V	18.04
PF3D7_1350600	conserved Plasmodium protein, unknown function	unknown	1 SP, 2 TMs	N/A	membrane	3.78423	14.3204	Gametocyte stage V	18.76
PF3D7_0217700	E2F-associated phosphoprotein, putative	unknown	E2F-associated phosphoprotein profile	N/A	cytoplasm, nucleus	1.23971	2.07053	Ookinete	553.54
PF3D7_1404700	conserved Plasmodium protein, unknown function	unknown	1 SP	N/A	N/A	1.23114	2.53151	Gametocyte stage V	37.65
PF3D7_1408300	conserved Plasmodium protein, unknown function	unknown	1 TM	N/A	membrane	2.96905	3.45815	Gametocyte stage II	6.27
PF3D7_1413600	conserved Plasmodium protein, unknown function	unknown	N/A	(ATP binding)	N/A	1.72907	2.62079	Gametocyte stage V	14.07
PF3D7_0102700	merozoite-associated tryptophan-rich antigen (MaTrA)	unknown	1 SP, Tryptophan-Threonine-rich plasmodium antigen C terminal domain	N/A	merozoite	2.34567	3.22657	Ookinete	131.14
PF3D7_1428400	WD and tetratricopeptide repeats protein 1, putative (WDTC1)	unknown	7 WD40 repeats	(protein binding)	N/A	2.51403	2.94854	Gametocyte stage V	25.35
PF3D7_1434400	conserved Plasmodium membrane protein, unknown function	unknown	1 TM	N/A	membrane	1.23114	2.07053	Gametocyte stage V	154.46
PF3D7_1436200	conserved Plasmodium protein, unknown function	unknown	N/A	N/A	N/A	2.78949	4.75683	Schizont	39.43
PF3D7_1437300	conserved Plasmodium protein, unknown function	unknown	N/A	(ATP binding)	N/A	1.23114	2.9897	Schizont	146.89
PF3D7_1445800	conserved Plasmodium membrane protein, unknown function	unknown	1 SP, 13 TMs	N/A	apicoplast, membrane	1.97247	2.11404	Gametocyte stage V	13.2
PF3D7_0315900	conserved Plasmodium protein, unknown function	unknown	1 SP	(ATP binding)	N/A	1.97247	4.11246	Gametocyte stage V	13.64
PF3D7_1476000	conserved Plasmodium protein, unknown function	unknown	1 TM	N/A	mebrane	1.91853	2.90795	Gametocyte stage V	220.53
PF3D7_1455700	conserved Plasmodium protein, unknown function	unknown	N/A	N/A	N/A	1.70527	2.08493	Ookinete	25.5
PF3D7_1459400	conserved Plasmodium protein, unknown function	unknown	1 TM	N/A	membrane	1.48452	2.51403	Gametocyte stage V	114.1
PF3D7_1459500	conserved Plasmodium protein, unknown function	unknown	1 TM	N/A	membrane	2.96905	3.50642	Gametocyte stage II	6.2
PF3D7_1463900	conserved Plasmodium membrane protein, unknown function	unknown	1 SP, 7 TMs, EF-hand domain	(calcium ion binding)	iRBC	1.10191	2.78949	Schizont	137.23
PF3D7_1467600	conserved Plasmodium protein, unknown function	unknown	N/A	phosphate ion transport (extracellular matrix structural constituent)	cytoplasm	1.53688	2.11404	Ookinete	60.86
PF3D7_1475800	conserved Plasmodium protein, unknown function	unknown	1 TM	N/A	membrane	1.09429	2.01391	Gametocyte stage II	26.34
PF3D7_1474000	probable protein, unknown function	unknown	2 TMs	N/A	membrane	2.46229	2.73208	Ookinete	189.82
PF3D7_1122200	cupin-like protein, putative	unknown	Cupin-like domain, JmjC domain profile, 2 Clavaminate synthase-likes	N/A	apicoplast	1.79005	2.26577	Gametocyte stage V	147.69
Genes total	214				Mean	2.02595	3.15673
	chosen for real-time RT-PCR analyses
	chosen for ChIP analyses
	chosen for protein expression analysis
	more than 5-fold upregulated

## Sheet: mGC 2-fold upregulated sign.
PLASMODB_ID	GENE (encoding for)	GROUP	PROPERTIES	Predicted FUNCTION (FEATURE)	Predicted COMPARTMENT	Fold change 1 h	Fold change 6 h
PF3D7_0113400	Plasmodium exported protein, unknown function	cell cycle & DNA replication	1 TM	(ATP binding, helicase activity)	nucleus	2.20381	2.62079
PF3D7_0613800	transcription factor with AP2 domain(s) (ApiAP2)	gene expression & transcription	AP2 domain	regulation of transcription	nucleus	2.15846	5.06303
PF3D7_0824000	conserved Plasmodium protein, unknown function	gene expression & transcription	Serine/Threonin-protein kinase profile	Regulation of transcription	nucleus	2.80889	3.31728
PF3D7_1106600	DEAD/DEAH box helicase, putative	gene expression & transcription	DEAD/DEAH box domain, Helicase C domain, 3 P-loop containing nucleoside triphosphate hydrolases	RNA helicase, pre-mRNA splicing	nucleus	2.25012	3.09513
PF3D7_1427600	CorA-like Mg2 transporter protein, putative	gene expression & transcription	2 TMs	mRNA processing	mitochondrion	2.9897	2.88786
PF3D7_0404100	transcription factor with AP2 domain(s), putative (ApiAP2)	gene expression & transcription	AP2 domain	regulation of transcription	nucleus	3.5801	2.53151
PF3D7_1456000	transcription factor with AP2 domain(s) (ApiAP2)	gene expression & transcription	AP2 domain	regulation of transcription	nucleus	2.11404	2.07053
PF3D7_1134600	zinc finger protein, putative	gene expression & transcription	3 Zinc finger C3H1-type profiles	transcription related (metal ion binding)	N/A	1.95884	2.71321
PF3D7_0816000	ribosome assembly protein RRB1 profile	translation	6 WD40 repeats, Histone-binding protein RBBP4 or subunit C of CAF1 complex	ribosome biogenesis (protein binding)	nucleus	2.47942	2.42839
PF3D7_0620200	conserved Plasmodium protein, unknown function	translation	1 SP, 1 TM	translation (nucleotide binding)	cytoplasm	2.63902	3.22657
PF3D7_0718400	mitochondrial ribosomal protein S8 precursor, putative	translation	Ribosomal protein S8 profile	translation (structural constituent of ribosome)	mitochondrion	2.15846	2.12874
PF3D7_0114600	stevor, pseudogene	antigenic variation & cytoadherence	1 SP, 3 TMs	antigenic variation, cytoadherence	iRBC	2.62079	2.25012
PF3D7_0424400	surface-associated interspersed protein 4.2 (SURFIN 4.2) (SURF4.2)	antigenic variation & cytoadherence	N/A	cytoadherence, invasion	iRBC	2.51403	6.40856
PF3D7_0113600	surface-associated interspersed protein 1.2 (SURFIN 1.2), pseudogene (SURF1.2)	antigenic variation & cytoadherence	SICA C-terminal inner membrane domain	regulation of cytoadherence, invasion	iRBC	3.31728	9.12611
PF3D7_1302200	early transcribed membrane protein 13 (ETRAMP13)	exported protein	1 SP, 2 TMs	N/A	iRBC	3.01049	3.01049
PF3D7_0830600	Plasmodium exported protein (PHISTc), unknown function	exported protein	1 TM, Plasmodium RESA N-terminal domain, export domain	N/A	iRBC	2.07053	2.80889
PF3D7_0831900	Plasmodium exported protein (PHIST), unknown function, pseudogene	exported protein	1 TM, Plasmodium RESA N-terminal domain	N/A	iRBC	2.36199	3.16017
PF3D7_0113300	Plasmodium exported protein (hyp1), unknown function	exported protein	1 SP, 1 TM, export domain	N/A	iRBC	3.94493	3.55537
PF3D7_1016500	Plasmodium exported protein (PHISTc), unknown function	exported protein	1 TM, Plasmodium RESA N-terminal domain, export domain	translational initiation (GTPase activity)	iRBC	4.14106	2.15846
PF3D7_1016600	Plasmodium exported protein (PHISTc), unknown function	exported protein	1 TM, Plasmodium RESA N-terminal domain, export domain	N/A	iRBC	1.94531	2.15846
PF3D7_1038600	Plasmodium exported protein, unknown function	exported protein	2 TMs, export domain	(ATP binding)	iRBC	4.22807	3.605
PF3D7_1102600	Plasmodium exported protein, unknown function (GEXP14)	exported protein	3 TMs, export domain	N/A	iRBC	3.73213	9.25351
PF3D7_1148700	Plasmodium exported protein (PHISTc), unknown function (GEXP12)	exported protein	1 SP, 1 TM, Plasmodium RESA N-terminal domain, export domain	N/A	iRBC	4.16986	6.86852
PF3D7_1038800	RESA-like protein with PHIST and DnaJ domains	exported protein	1 TM, Plasmodium RESA N-terminal domain, DnaJ domain, X-domain of DnaJ-containing, export domain	(protein binding)	iRBC	2.32947	2.53151
PF3D7_1477300	Plasmodium exported protein, unknown function (Pfg14-744)	exported protein	1 TM, Plasmodium RESA N-terminal domain, export domain	N/A	iRBC	2.01391	3.09513
PF3D7_0423800	cysteine-rich protective antigen (CYRPA/RRMAP)	invasion	1 SP	RBC invasion (protein binding)	microneme	1.94531	6.10504
PF3D7_0408700	perforin like protein 1 (PPLP1), sporozoite micronemal protein essential for cell traversal (SPECT2)	invasion	1 SP, MACPF domain	RBC rupture by merozoite, sporozoite cell traversal	cytoplasm	2.21914	3.11666
PF3D7_1334400	MSP7-like protein (MSRP4)	invasion	1 SP, MSP7-like protein C-terminal domain	RBC invasion	merozoite PPM	5.50217	14.1232
PF3D7_1230300	subpellicular microtubule protein 2, putative (SPM2)	cytoskeleton & IMC	N/A	(transferase activity)	IMC	2.51403	4.62675
PF3D7_1447500	inner membrane complex protein, putative (IMC20)	cytoskeleton & IMC	N/A	N/A	IMC	2.9897	3.34035
PF3D7_0216800	conserved Plasmodium membrane protein, unknown function	metabolism	1 SP, 14 TMs, CECR6/TMEM121 family domain	cholesterol metabolism, lipid transport	PPM	2.41162	5.73582
PF3D7_0304500	1-cys-glutaredoxin-like protein-1 (GLP1)	metabolism	Glutharedoxin thioredoxin domain	cell rdox homeostasis (glutathione disulfide oxidoreductase activity)	cytoplasm	3.5801	3.81055
PF3D7_0318800	triosephophate isomerase, putative	metabolism	1 SP	glycolysis	apicoplast	2.32947	3.01049
PF3D7_1364900	ferrochelatase (FC)	metabolism	Ferrochelatase domain	heme biosynthetic process (ferrous iron-binding activity)	mitochondrion	2.05623	2.23457
PF3D7_1221900	conserved Plasmodium membrane protein, unknown function	metabolism	5 TMs	(triglyceride lipase activity)	membrane	3.43426	4.19887
PF3D7_0816100	phosphopantothenoylcysteine decarboxylase, putative	metabolism	Homo-oligomeric flavin-containing Cys decarboxylase profile (HFCD), Flavoprotein	(phosphopantothenoylcysteine decarboxylase activity)	cytoplasm	2.26577	4.08405
PF3D7_1243300	conserved Plasmodium protein, unknown function	metabolism	N/A	(transferase activity, ATP binding)	cytoplasm	2.05623	3.50642
PF3D7_0725300	conserved Plasmodium protein, unknown function	metabolism	4 Quinoprotein alcohol dehydrogenase-like domains	N/A	cytoplasm	3.43426	3.41054
PF3D7_1401500	lysophospholipase, putative	metabolism	Alpha/beta-hydrolase profile	(hydrolase activity, lysophospholipase activity)	cytoplasm	3.4822	5.42642
PF3D7_0207900	serine repeat antigen 2 (SERA2)	proteostasis	1 SP, Papain family cysteine protease profile	proteolysis (cysteine-type peptidase activity)	PV	3.97237	5.77572
PF3D7_0220400	DnaJ protein, putative, pseudogene	proteostasis	1 SP, 1 TM, Trimeric LpxA-like enzymes, DnaJ domain, X-domain of DnaJ-containing	chaperones and their regulators	iRBC	3.07375	1.02811
PF3D7_0314700	zinc finger protein, putative	signalling	Zinc finger RING-type profile	(protein/zinc ion binding)	N/A	3.13834	2.90795
PF3D7_1317000	U4/U6.U5 tri-snRNP-associated protein 2, putative (USP39/SAD1)	signalling	Zn-finger in ubiquitin-hydrolase, Ubiquitin carboxyl-terminal hydrolase profile	ubiquitin-dependent protein catabolic process (ubiquitinyl hydrolase activity, zinc ion binding)	cytoplasm	2.28153	2.37841
PF3D7_1475400	cysteine repeat modular protein 4 (CRMP4)	signalling	1 SP, 10 TMs, 3 GCC2 and GCC3 domains, 2 growth factor receptor domains	intracellular receptor signalling pathway, intracellular transport	membrane	2.2974	2.56685
PF3D7_0718300	cysteine repeat modular protein 2 (CRMP2)	signalling	1 SP, 10 TMs, 3 GCC2 and GCC3 domains, 4 epidermal growth factor-like domains	intracellular receptor signalling pathway, intracellular transport (protein binding)	membrane	3.18215	6.86852
PF3D7_0911300	cysteine repeat modular protein 1 (CRMP1)	signalling	SP, 10 TMs, Kringle domain, 2 GCC2 and GCC3 domains	intracellular receptor signalling pathway, intracellular transport	membrane	2.88786	4.37717
PF3D7_1147000	sporozoite and liver stage asparagine-rich protein (SLARP/S22/SAP1)	other stage, sporozoite-specific	N/A	translational initiation (GTPase activity, translation initiation factor activity, GTP binding)	sporozoite	3.86375	3.89062
PF3D7_1404300	secreted ookinete adhesive protein (SOAP)	other stage, ookinete-specific	1 SP, Procyclic acidic repetitive protein (PARP)	N/A	ookinete microneme	2.34567	1.31039
PF3D7_0315200	circumsporozoite- and TRAP-related protein (CTRP)	other stage, ookinete-specific	1 SP, 1 TM, 6 von Willebrand factor type A domains, 7 Thrombospondin type 1 domains	invasion (GPI anchor/heparan sulfate proteoglycan binding)	ookinete micronemes	2.51403	3.70635
PF3D7_0702600	chitinase precursor fragment, truncated	other stage, ookinete-specific	1 SP, 1 TM, export domain	N/A	N/A	3.68075	2.54912
PF3D7_0408600	sporozoite invasion-associated protein 1 (SIAP-1)	other stage, sporozoite-specific	1 SP	sporozoite egress from oocyst	sporozoite	3.36359	3.22657
PF3D7_0214700	conserved Plasmodium protein, unknown function	unknown	N/A	N/A	membrane	2.54912	2.62079
PF3D7_0314800	conserved Plasmodium protein, unknown function	unknown	N/A	Rosetting, cytoadherence	N/A	4.65893	11.9588
PF3D7_0315600	zinc finger protein, putative	unknown	Zinc finger C3H1-type profile	(metal ion binding)	N/A	9.78112	7.6211
PF3D7_0408800	conserved Plasmodium protein, unknown function	unknown	1 SP	N/A	N/A	2.63902	2.49666
PF3D7_0507300	conserved Plasmodium protein, unknown function	unknown	1 SP	N/A	N/A	1.94531	5.46416
PF3D7_0524200	conserved Plasmodium membrane protein, unknown function	unknown	4 TMs	N/A	membrane	2.51403	3.43426
PF3D7_0606800	conserved Plasmodium protein, unknown function	unknown	1 SP	N/A	N/A	1.97247	3.53081
PF3D7_0718600	conserved Plasmodium protein, unknown function	unknown	N/A	N/A	N/A	2.53151	2.86791
PF3D7_0727600	conserved Plasmodium protein, unknown function	unknown	N/A	N/A	N/A	2.39496	2.56685
PF3D7_0815500	conserved Plasmodium protein, unknown function	unknown	1 TM	N/A	membrane	2.08493	2.12874
PF3D7_0822700	conserved Plasmodium protein, unknown function	unknown	1 SP, 3 TMs, Thrombospondin type-1 (TSP1) repeat profile	transport (cation transmembrane transporter activity)	membrane	4.25748	6.49802
PF3D7_0908500	conserved Plasmodium protein, unknown function	unknown	N/A	N/A	N/A	2.44528	2.86791
PF3D7_0926600	conserved Plasmodium membrane protein, unknown function	unknown	1 SP, 12 TMs	N/A	membrane	2.01391	3.01049
PF3D7_1029000	conserved Plasmodium protein, unknown function, pseudogene	unknown	5 TMs	N/A	membrane	2.08493	2.56685
PF3D7_1236300	conserved Plasmodium protein, unknown function	unknown	N/A	N/A	N/A	2.65737	4.14106
PF3D7_1333100	conserved Plasmodium protein, unknown function	unknown	N/A	N/A	N/A	2.47942	2.07053
PF3D7_1350600	conserved Plasmodium protein, unknown function	unknown	1 SP, 2 TMs	N/A	membrane	3.78423	14.3204
PF3D7_1408300	conserved Plasmodium protein, unknown function	unknown	1 TM	N/A	membrane	2.96905	3.45815
PF3D7_0102700	merozoite-associated tryptophan-rich antigen (MaTrA)	unknown	1 SP, Tryptophan-Threonine-rich plasmodium antigen C terminal domain	N/A	merozoite	2.34567	3.22657
PF3D7_1428400	WD and tetratricopeptide repeats protein 1, putative (WDTC1)	unknown	7 WD40 repeats	(protein binding)	N/A	2.51403	2.94854
PF3D7_1436200	conserved Plasmodium protein, unknown function	unknown	N/A	N/A	N/A	2.78949	4.75683
PF3D7_1445800	conserved Plasmodium membrane protein, unknown function	unknown	1 SP, 13 TMs	N/A	apicoplast, membrane	1.97247	2.11404
PF3D7_0315900	conserved Plasmodium protein, unknown function	unknown	1 SP	(ATP binding)	N/A	1.97247	4.11246
PF3D7_1459500	conserved Plasmodium protein, unknown function	unknown	1 TM	N/A	membrane	2.96905	3.50642
PF3D7_1474000	probable protein, unknown function	unknown	2 TMs	N/A	membrane	2.46229	2.73208
Genes total	76				Mean	2.8862	4.0317

## Sheet: mGC 2-fold downregulated
PLASMODB_ID	GENE (encoding for)	GROUP	PROPERTIES	Predicte) FUNCTION (FEATURE)	Predicted COMPARTMENT	Fold change 1 h	Fold change 6 h	Stage peak transcript expr.	Value (FPKM, plasmodb)
PF3D7_0518400	cyclin, putative (CYC3/PFCYC-3)	cell cycle & DNA replication	Cyclin-like domain, negative regulatory factor PREG domain	negative regulation of cyclin-dependent protein serine/threonine kinase activity (protein kinase binding)	nucleus, cytoplasm	0.668964	0.384219	Gametocyte stage V	125.2
PF3D7_0529500	cell cycle regulator protein, putative	cell cycle & DNA replication	PUA domain, Predicted translation machinery-associated RNA binding protein	regulation of cell cycle (RNA binding)	nucleus, cytoplasm	0.450625	0.312083	Gametocyte stage II	352.99
PF3D7_0918600	ATP-dependent DNA helicase Q1/bloom protein homolog (RECQ1/BLM)	cell cycle & DNA replication	DEAD/DEAH box helicase conserved C-terminal domain	DNA duplex unwinding (3'-5' DNA helicase activity , ATPase activity, ATP/nucleic acid binding)	cytoplasm, nucleus	0.550953	0.403321	Gametocyte stage V	18.88
PF3D7_1017000	DNA polymerase delta catalytic subunit	cell cycle & DNA replication	DNA/RNA polymerase, C4-type zinc-finger of DNA polymerase delta domain	DNA replication (DNA-directed DNA polymerase activity, ssDNA 3'-5' exodeoxyribonuclease activity, DNA/nucleotide binding)	nucleus	0.779165	0.486327	Ookinete	62.31
PF3D7_1335500	DNA replication complex GINS protein, putative	cell cycle & DNA replication	GINS complex protein profile	DNA replication	nucleus	0.624165	0.460094	Ring	4.24
PF3D7_1467100	DNA-3-methyladenine glycosylase, putative	cell cycle & DNA replication	Methylpurine-DNA glycosylase (MPG), 3 FMT C-terminal domain-likes	base-excision repair (alkylbase DNA N-glycosylase activity, DNA binding)	nucleus	0.779165	0.503478	Ring	35.78
PF3D7_0319200	endonuclease/exonuclease/phosphatase family protein, putative	cell cycle & DNA replication	1 SP, 1 TM, Endonuclease/exonuclease/phosphatase family profile, 3 DNase I-likes	phosphoric diester hydrolase activity	apicoplast	0.566442	0.441351	Gametocyte stage V	51.88
PF3D7_1336400	RanBPM and CLTH-like protein, putative	cell cycle & DNA replication	CTLH/CRA C-terminal to LisH motif domain	centrosome proteins (protein binding)	cytoplasm	0.712025	0.493116	Gametocyte stage V	177.69
PF3D7_1346200	nuclear import protein MOG1, putative	cell cycle & DNA replication	Ran-interacting Mog1 protein profile	import and export through the nuclear pore	nucleus	0.619854	0.378929	Gametocyte stage V	71.06
PF3D7_0520400	conserved Plasmodium protein, unknown function	gene expression & transcription	ssDNA-binding transcriptional regulator domain	transcriptional regulation (DNA binding)	nucleus	0.503478	0.668964	Late Trophozoite	33.94
PF3D7_0807000	gas41 homologue, putative	gene expression & transcription	YEATS domain profile	transcriptional regulation (sequence-specific DNA binding transcription factor activity)	nucleus	0.607097	0.466516	Gametocyte stage II	644.13
PF3D7_0508400	transcription factor IIb, putative	gene expression & transcription	DUF667 domain	transcription from RNA polymerase II promoter	nucleus	0.757858	0.447513	Ookinete	666.09
PF3D7_1308100	CCAAT-binding transcription factor, putative	gene expression & transcription	Histone-like transcription factor (CBF/NF-Y) and archaeal histone domain	transcriptional regulation (sequence-specific DNA binding TF activity, protein heterodimerization activity)	nucleus	0.578344	0.389582	Gametocyte stage V	73.45
PF3D7_1350200	small nuclear ribonucleoprotein E, putative (SNRPE/SME1)	gene expression & transcription	snRNP Sm proteins, LSM domain	mRNA splicing, via spliceosome	nucleus	0.45376	0.389582	Gametocyte stage V	158.4
PF3D7_0819900	U6 snRNA-associated Sm-like protein LSm3, putative (LSM3)	gene expression & transcription	snRNP Sm protein profile, LSM domain	mRNA splicing (small nucleolar ribonucleoprotein complex, U4/U6 x U5 tri-snRNP complex)	nucleus	0.63728	0.5	Gametocyte stage V	112.98
PF3D7_0925600	zinc binding protein (Yippee), putative	gene expression & transcription	Yippee zinc-binding/DNA-binding /Mis18 (centromere assembly)	transcriptional regulation (DNA binding)	nucleus	0.659754	0.395021	Gametocyte stage II	1633.56
PF3D7_1235000	PIH1 domain-containing protein, putative (PIH1)	gene expression & transcription	pre-RNA processing PIH1/Nop17 domain	box C/D snoRNP assembly (R2TP complex)	nucleus	0.817902	0.460094	Gametocyte stage II	18.59
PF3D7_1135500	conserved Plasmodium protein, unknown function	gene expression & transcription	RNA-binding domain (RBD)	(nucleotide binding)	cytoplasm	0.835088	0.503478	Gametocyte stage V	41.36
PF3D7_1417100	conserved Plasmodium protein, unknown function	gene expression & transcription	HRDC (helicase and RNaseD C-terminal) domain	(nucleic acid binding)	cytoplasm	0.486327	0.574349	Gametocyte stage V	38.45
PF3D7_1035900	probable protein, unknown function (M566)	gene expression & transcription	1 SP, Pumilio homology domain (PUM-HD) profile	(RNA binding)	N/A	0.476319	0.817902	Schizont	137.77
PF3D7_1232000	phenylalanine-tRNA ligase (aFRS)	translation	1 SP, Ferredoxin-fold anticodon binding domain, tRNA synthetases class II core domain (F)	tRNA processing (phenylalanine-tRNA ligase activity, ATP/magnesium ion/tRNA binding)	apicoplast, cytoplasm	0.45376	0.441351	Gametocyte stage V	16.14
PF3D7_0821500	ribosomal RNA small subunit methyltransferase NEP1, putative	translation	EMG1/NEP1 methyltransferase profile	ribosome biogenesis (methyltransferase activity)	cytoplasm	0.514057	0.34151	Gametocyte stage V	57.94
PF3D7_1465300	tRNA 3'-trailer sequence RNase, putative	translation	1 SP, Beta-lactamase superfamily, 3 Metallo-hydrolase/oxidoreductase domains	tRNA modifications (3'-tRNA processing endoribonuclease activity, beta-lactamase activity, ribonuclease Z)	cytoplasm	0.68302	0.473029	Ring	28.23
PF3D7_0925300	proline-tRNA ligase, putative (aPRS)	translation	1 SP, tRNA synthetase class II core domain (G, H, P, S and T), 3 Class II aaRS ABD-related domains	tRNA processing (proline-tRNA ligase activity, aminoacyl-tRNA ligase activity, ATP binding)	apicoplast	0.646176	0.479632	Gametocyte stage V	41.41
PF3D7_0110100	selenocysteine-specific elongation factor selB homologue, putative	translation	Elongation factor Tu GTP binding domain, 2 P-loop containing NTP hydrolase domains	translational elongation (GTPase activity, translation elongation factor activity, GTP binding)	cytoplasm	0.510506	0.493116	Gametocyte stage V	84.81
PF3D7_1479700	rifin (RIF/RIF-A)	antigenic variation & cytoadherence	1 TM, RIFIN: variant surface antigen, export domain	antigenic variation	iRBC	0.732043	0.486327	Ring	4.87
PF3D7_0201600	PHISTb domain-containing RESA-like protein 1 (RLP1)	exported protein	1 TM, Plasmodium RESA N-terminal domain, export domain	cytoadherence	iRBC	0.5	0.668964	Ring	25.18
PF3D7_1420800	dynein-associated protein, putative	cytoskeleton & IMC	Axonemal dynein light chain profile	regulation of spindle microtubule dynamics, mitotic centrosome, molecular motor prototypes, kinetochore	cytoplasm	0.784584	0.408951	Gametocyte stage V	26.13
PF3D7_1114000	dynein light chain type 2, putative	cytoskeleton & IMC	Tctex-1 family profile	regulation of spindle microtubule dynamics, mitotic centrosome, molecular motor prototypes, kinetochore	cytoplasm	0.716978	0.48971	Gametocyte stage II	151.26
PF3D7_1357300	dynein light chain, putative	cytoskeleton & IMC	DLC domain	motility (microtubule motor activity)	IMC, cytoplasm	0.574349	0.408951	Gametocyte stage V	12.09
PF3D7_1473300	conserved Plasmodium protein, unknown function	cytoskeleton & IMC	CKK domain profile	(microtubule binding)	nucleus, cytoplasm	0.721965	0.381565	Ookinete	6.74
PF3D7_1034400	flavoprotein subunit of succinate dehydrogenase (SDHA/PFSDHA)	metabolism	Succinate dehydrogenase or fumarate reductase (flavoprotein subunit)	electron transport chain (succinate dehydrogenase (ubiquinone) activity, oxidoreductase activity, FAD binding)	mitochondrion	0.678302	0.447513	Late Trophozoite	144.13
PF3D7_1413800	diphthamide biosynthesis protein 1, putative (DPH1)	metabolism	Diphthamide biosynthesis protein 1 profile	peptidyl-diphthamide biosynthetic process from peptidyl-histidine	cytoplasm	0.659754	0.496546	Ookinete	33.19
PF3D7_0110200	FAD-linked sulfhydryl oxidase ERV1, putative (ERV1/PFERV)	metabolism	ERV/ALR sulfhydryl oxidase profile, FAD-dependent thiol oxidase domain	oxidation-reduction process (thiol oxidase activity)	mitochondrion	0.747425	0.429283	Gametocyte stage V	136.08
PF3D7_0930900	NifU-like protein, putative (NFU1)	metabolism	NifU-like domain	iron-sulfur cluster assembly (iron ion/iron-sulfur cluster binding)	mitochondrion	0.673617	0.479632	Gametocyte stage V	42.94
PF3D7_1325200	lactate dehydrogenase, putative	metabolism	L-lactate/malate dehydrogenase profile	malate/lactate metabolic glycolytic process (L-lactate dehydrogenase activity, L-malate oxidoreductase activity)	cytoplasm	0.858565	0.400535	Gametocyte stage II	150.11
PF3D7_0409500	conserved Plasmodium protein, unknown function	metabolism	3 TMs, 2 NAD(P)-binding Rossmann-fold domains	FAS (3-oxoacyl-[acyl-carrier-protein] reductase (NADPH), oxidoreductase activity, NAD binding)	apicoplast, cytoplasm	0.628507	0.493116	Gametocyte stage V	170.04
PF3D7_1235700	ATP synthase subunit beta, mitochondrial	metabolism	ATP synthase F1 (beta subunit), P-loop containing NTP hydrolase domain	ATP hydrolysis (proton-transporting ATP synthase activity, ATP binding)	mitochondrion	0.547147	0.444421	Late Trophozoite	196.3
PF3D7_1014000	GDP-L-fucose synthase (FS)	metabolism	NAD dependent epimerase/dehydratase family profile	carbohydrate metabolism (GDP-L-fucose synthase activity, racemase and epimerase activity, coenzyme binding)	cytoplasm	0.521233	0.432269	Gametocyte stage V	19.75
PF3D7_0823400	alpha/beta-hydrolase, putative	metabolism	Alpha/beta-hydrolase domain	(hydrolase activity)	cytoplasm	0.619854	0.441351	Gametocyte stage V	30.79
PF3D7_0923600	lipoate-protein ligase 2 (LipL2/LPLA2/PFLIPL2)	metabolism	Biotin/lipoate A/B protein ligase family profile	cellular protein modification process (lipoate-protein ligase activity)	apicoplast, mitochondrion	0.668964	0.486327	Gametocyte stage V	67.13
PF3D7_0729600	conserved Plasmodium protein, unknown function	metabolism	Cytochrome c oxidase biogenesis protein Cmc1 like domain	cytochrome c oxidase activity	mitochondrion	0.716978	0.371131	Gametocyte stage V	123.34
PF3D7_0905600	WD repeat-containing protein 66, putative (WDR66)	metabolism	6 WD40 repeats, 4 quinoprotein alcohol dehydrogenase-like domains	(protein binding, dehydrogenase activity)	cytoplasm	0.846745	0.503478	Gametocyte stage V	15.59
PF3D7_1361600	iron-sulfur assembly protein, putative	metabolism	Iron-sulphur cluster assembly profile	iron-sulfur cluster assembly	mitochondrion	0.624165	0.447513	Gametocyte stage V	144.54
PF3D7_1458300	conserved Plasmodium protein, unknown function	metabolism	3 TMs, Alpha/beta-Hydrolases, export domain	(hydrolase activity)	iRBC, apicoplast	0.510506	0.482968	Schizont	31.3
PF3D7_0509000	soluble N-ethylmaleimide-sensitive factor Attachment SNAP Protein	proteostasis	Soluble NSF attachment protein profile	intracellular protein transport (transporter activity, soluble NSF attachment protein activity)	endoplasmic reticulum, Golgi	0.570382	0.408951	Ookinete	425.21
PF3D7_1465500	potassium channel (K2/KCH2/PFK2)	signalling	7 TMs, Voltage-gated Calcium-activated BK potassium channel alpha subunit	potassium ion transport (calcium-activated potassium channel activity)	membrane	0.510506	0.463294	Gametocyte stage V	20.9
PF3D7_0309000	dual specificity protein phosphatase (YVH1/PFYVH1)	signalling	Dual specificity phosphatase catalytic domain	regulation of cell development (phosphatase activity, nucleocytoplasmic transporter activity, protein/zinc ion binding)	cytoplasm, nucleus	0.554785	0.476319	Ring	57.65
PF3D7_1103700	casein kinase II beta chain (CK2beta1/PFCK2BETA1)	signalling	Casein kinase II regulatory subunit	(protein kinase regulator activity, protein serine/threonine kinase activity)	cytoplasm, nucleus	0.473029	0.368567	Gametocyte stage II	172.67
PF3D7_0105500	conserved Plasmodium protein, unknown function	unknown	N/A	N/A	N/A	0.50698	0.45376	Gametocyte stage V	15.27
PF3D7_0209400	conserved protein, unknown function	unknown	2 AF1104-like domains, DUF89	N/A	nucleus	0.673617	0.48971	Gametocyte stage V	69.14
PF3D7_0216300	conserved Plasmodium protein, unknown function	unknown	1 TM	N/A	membrane	0.503478	0.659754	Ring	15.54
PF3D7_0412200	conserved Plasmodium protein, unknown function	unknown	N/A	N/A	N/A	0.423373	0.566442	Gametocyte stage V	51.67
PF3D7_0604000	conserved Plasmodium protein, unknown function	unknown	N/A	N/A	membrane	0.463294	0.447513	Gametocyte stage V	14.14
PF3D7_0703800	conserved Plasmodium protein, unknown function	unknown	N/A	(ATP binding)	cytoplasm	0.76313	0.45376	Gametocyte stage V	7.76
PF3D7_1346600	conserved Plasmodium protein, unknown function	unknown	N/A	(structural molecule activity)	N/A	0.61132	0.503478	Gametocyte stage V	75.3
PF3D7_0812900	conserved Plasmodium protein, unknown function	unknown	11 TMs	N/A	membrane	0.496546	0.650671	Gametocyte stage V	26.92
PF3D7_0821900	conserved Plasmodium protein, unknown function	unknown	N/A	(ATP/metal ion binding)	N/A	0.702222	0.444421	Gametocyte stage II	519.3
PF3D7_1329200	conserved Plasmodium protein, unknown function	unknown	N/A	(nucleotide binding)	cytoplasm	0.870551	0.456916	Ookinete	81.51
PF3D7_0921100	conserved Plasmodium protein, unknown function	unknown	N/A	N/A	N/A	0.615572	0.429283	Gametocyte stage V	68.37
PF3D7_1015400	conserved Plasmodium protein, unknown function	unknown	N/A	N/A	membrane	0.514057	0.473029	Late Trophozoite	29.66
PF3D7_1248300	conserved Plasmodium membrane protein, unknown function	unknown	1 SP, 3 TMs, Prokaryotic membrane lipoprotein lipid attachment site profile	N/A	membrane	0.687771	0.496546	Ookinete	92.48
PF3D7_1127400	conserved Plasmodium protein, unknown function	unknown	1 SP	(nucleotide binding)	apicoplast	0.521233	0.438303	Gametocyte stage V	66.28
PF3D7_1326000	conserved Plasmodium protein, unknown function	unknown	1 TM	N/A	membrane	0.554785	0.444421	Gametocyte stage V	604.69
PF3D7_1204500	conserved Plasmodium protein, unknown function	unknown	N/A	(nucleotide binding)	N/A	0.752623	0.466516	Gametocyte stage V	57.94
PF3D7_1215800	conserved Plasmodium protein, unknown function	unknown	N/A	N/A	cytoplasm	0.628507	0.378929	Gametocyte stage V	7.65
Genes total	66				Mean	0.62275	0.467814
	chosen for ChIP analyses

## Sheet: mGC 2-fold downregulated sign.
PLASMODB_ID	GENE (encoding for)	GROUP	PROPERTIES	Predicte) FUNCTION (FEATURE)	Predicted COMPARTMENT	Fold change 1 h	Fold change 6 h
PF3D7_0529500	cell cycle regulator protein, putative	cell cycle & DNA replication	PUA domain, Predicted translation machinery-associated RNA binding protein	regulation of cell cycle (RNA binding)	nucleus, cytoplasm	0.450625	0.312083
PF3D7_1350200	small nuclear ribonucleoprotein E, putative (SNRPE/SME1)	gene expression & transcription	snRNP Sm proteins, LSM domain	mRNA splicing, via spliceosome	nucleus	0.45376	0.389582
PF3D7_1232000	phenylalanine-tRNA ligase (aFRS)	translation	1 SP, Ferredoxin-fold anticodon binding domain, tRNA synthetases class II core domain (F)	tRNA processing (phenylalanine-tRNA ligase activity, ATP/magnesium ion/tRNA binding)	apicoplast, cytoplasm	0.45376	0.441351
PF3D7_0821500	ribosomal RNA small subunit methyltransferase NEP1, putative	translation	EMG1/NEP1 methyltransferase profile	ribosome biogenesis (methyltransferase activity)	cytoplasm	0.514057	0.34151
PF3D7_0110100	selenocysteine-specific elongation factor selB homologue, putative	translation	Elongation factor Tu GTP binding domain, 2 P-loop containing NTP hydrolase domains	translational elongation (GTPase activity, translation elongation factor activity, GTP binding)	cytoplasm	0.510506	0.493116
PF3D7_1465500	potassium channel (K2/KCH2/PFK2)	signalling	7 TMs, Voltage-gated Calcium-activated BK potassium channel alpha subunit	potassium ion transport (calcium-activated potassium channel activity)	membrane	0.510506	0.463294
PF3D7_1103700	casein kinase II beta chain (CK2beta1/PFCK2BETA1)	signalling	Casein kinase II regulatory subunit	(protein kinase regulator activity, protein serine/threonine kinase activity)	cytoplasm, nucleus	0.473029	0.368567
PF3D7_0105500	conserved Plasmodium protein, unknown function	unknown	N/A	N/A	N/A	0.50698	0.45376
PF3D7_0604000	conserved Plasmodium protein, unknown function	unknown	N/A	N/A	membrane	0.463294	0.447513
PF3D7_1015400	conserved Plasmodium protein, unknown function	unknown	N/A	N/A	membrane	0.514057	0.473029
PF3D7_1127400	conserved Plasmodium protein, unknown function	unknown	1 SP	(nucleotide binding)	apicoplast	0.521233	0.438303
Genes total	11				Mean	0.488346	0.420192

## Sheet: aGC 2-fold upregulated
PLASMODB_ID	GENE (encoding for)	GROUP	PROPERTIES	Predicted FUNCTION (FEATURE)	Predicted COMPARTMENT	Fold change 1 h	Fold change 6 h	Stage peak transcript expr.	Value (FPKM, plasmodb)
PF3D7_0910500	DNA repair protein REV1, putative	cell cycle & DNA replication	BRCA1 C Terminus (BRCT) domain, impB/mucB/samB family, DNA/RNA polymerases	DNA repair, DNA replication (DNA-directed DNA polymerase activity, damaged DNA/magnesium ion binding)	nucleus, cytoplasm	1.21419	2.04202	Ookinete	35.56
PF3D7_1411400	plastid replication-repair enzyme (PREX/PFPREX/POM1)	cell cycle & DNA replication	1 SP, DNA/RNA polymerases, 3'-5' exonuclease domain, DNA primase core	DNA replication (DNA-directed DNA polymerase - primase activity, 3'-5' exonuclease activity, 5'-3' DNA helicase activity, (ss) DNA/ATP/protein binding)	apicoplast	1.18921	2	Late Trophozoite	21.55
PF3D7_1449400	crossover junction endonuclease MUS81, putative	cell cycle & DNA replication	DNA polymerase beta (N-terminal domain-like), 2 Restriction endonuclease-like domains, ERCC4 domain	DNA repair (crossover junction endodeoxyribonuclease activity, nuclease activity, DNA binding)	nucleus	1.00696	2.15846	Ookinete	235.4
PF3D7_0404100	transcription factor with AP2 domain(s), putative (ApiAP2)	gene expression & transcription	AP2 domain	transcriptional regulation (transcription factor activity, sequence-specific DNA binding)	nucleus	1.45397	2.58471	Gametocyte stage V	11.5
PF3D7_0824000	conserved protein, unknown function	gene expression & transcription	N/A	transcriptional regulation	nucleus	1.21419	2.37841	Ookinete	570.46
PF3D7_1106600	DEAD/DEAH box helicase, putative	gene expression & transcription	3 P-loop containing NTP hydrolase domains, DEAD/DEAH box helicase	RNA helicase (nucleic acid/ATP binding)	nucleus	1.05972	2.63902	Ookinete	140.84
PF3D7_1139100	RNA binding protein, putative	gene expression & transcription	RNA recognition motif (a.k.a. RRM, RBD, or RNP domain)	translational regulation, mRNA processing, mRNA transport (nucleic acid/nucleotide/RNA binding)	nucleus, cytoplasm	1.49485	2.02792	Ring	105.3
PF3D7_1456000	transcription factor with AP2 domain(s) (ApiAP2)	gene expression & transcription	AP2 domain	transcriptional regulation (sequence-specific DNA-binding transcription factor activity)	nucleus	1.1487	2	Late Trophozoite	29.4
PF3D7_0424400	surface-associated interspersed protein 4.2 (SURFIN 4.2)	antigenic variation & cytoadherence	N/A	cytoadherence, invasion	iRBC	1.00696	2.31338	Ring	4.57
PF3D7_0113300	Plasmodium exported protein (hyp1), unknown function	exported proteins	1 SP, 1 TM, Prokaryotic membrane lipoprotein lipid attachment site profile, export domain	N/A	iRBC	1.20581	3.31728	Ring	198.86
PF3D7_0301800	Plasmodium exported protein, unknown function	exported proteins	1 TM, export domain	N/A	iRBC	2.36199	1.16473	Ring	105.64
PF3D7_0831900	Plasmodium exported protein (PHIST), pseudogene	exported proteins	1 TM, Plasmodium RESA N-terminal domain	N/A	iRBC	1.58008	2.05623	Gametocyte stage II	60.39
PF3D7_1102500	Plasmodium exported protein (PHISTb), unknown function (GEXP02/PFGEXP02)	exported proteins	1 TM, Plasmodium RESA N-terminal, export domain	N/A	iRBC	1.09429	2.01391	Ookinete	47.12
PF3D7_1102600	Plasmodium exported protein, unknown function (GEXP14/PFGEXP14)	exported proteins	3 TMs, export domain	N/A	iRBC	1.25701	2.90795	Gametocyte stage II	6.09
PF3D7_1148700	Plasmodium exported protein (PHISTc), unknown function (GEXP12/PFGEXP12)	exported proteins	1 SP, 1 TM, Plasmodium RESA N-terminal, export domain	N/A	iRBC	1.29235	2.41162	Ring	190.77
PF3D7_1253100	Plasmodium exported protein (PHISTa), unknown function	exported proteins	1 TM, Plasmodium RESA N-terminal, export domain	N/A	iRBC	1.15669	2.15846	Ring	60.59
PF3D7_1478800	Plasmodium exported protein, unknown function	exported proteins	1 SP, export domain	N/A	iRBC	1.32869	2.47942	Ring	10.82
PF3D7_1447500	inner membrane complex protein, putative (IMC20)	cytoskeleton & IMC	N/A	N/A	IMC	1.10191	2.44528	Ookinete	324.99
PF3D7_0814500	conserved Plasmodium protein, unknown function	metabolism	N/A	Arginine and proline metabolism (Procollagen-proline dioxygenase activity)	N/A	1.52626	2.65737	Ring	19.86
PF3D7_1129300	conserved Plasmodium protein, unknown function	metabolism	2 Alpha/beta-Hydrolase domains	N/A	apicoplast	1.12506	2.15846	Ookinete	57.41
PF3D7_1317000	U4/U6.U5 tri-snRNP-associated protein 2, putative (USP39/SAD1)	proteostasis	Zn-finger in ubiquitin-hydrolase, Ubiquitin carboxyl-terminal hydrolase profile	ubiquitin-dependent catabolic process (ubiquitinyl hydrolase activity, ubiquitin thiolesterase activity, zinc ion binding)	cytoplasm	1.38511	2.08493	Late Trophozoite	62.28
PF3D7_0214600	serine/threonine protein kinase, putative	signalling	Serine/Threonine protein kinase profile (catalytic domain)	protein phosphorylation (protein kinase activity, ATP binding)	cytoplasm	1.22264	2.71321	Ookinete	175.46
PF3D7_0315200	circumsporozoite- and TRAP-related protein (CTRP)	other, ookinete-specific	1 SP, 1 TM, 6 von Willebrand factor type A domains, 7 Thrombospondin type 1 domains	invasion (GPI anchor/heparan sulfate proteoglycan binding)	ookinete micronemes	1.00696	2.47942	Ookinete	3982.02
PF3D7_0801300	von Willebrand factor A-domain related protein (WARP)	other, ookinete-specific	1 SP, von Willebrand factor type A domain	invasion (GPI anchor/heparan sulfate proteoglycan binding)	ookinete micronemes	1.02101	2.09943	Ookinete	12157.2
PF3D7_0214700	conserved Plasmodium protein, unknown function	unknown	N/A	N/A	N/A	1.17283	2.65737	Ookinete	159.29
PF3D7_0315600	zinc finger protein, putative	unknown	Zinc finger C3H1-type profile	(metal ion binding)	cytoplasm	1.54756	3.05252	Ookinete	83.83
PF3D7_0402900	probable protein, unknown function	unknown	1 SP	N/A	N/A	1.02811	2	Ring	6.8
PF3D7_0408800	conserved Plasmodium protein, unknown function	unknown	1 SP	N/A	N/A	1.26576	3.22657	Ookinete	1441.56
PF3D7_0520800	conserved Plasmodium protein, unknown function	unknown	1 SP	(nucleotide binding)	nucleus, apicoplast	1.19748	2.28153	Late Trophozoite	25.08
PF3D7_0620200	conserved Plasmodium protein, unknown function	unknown	1 SP, 1 TM	translation (nucleotide binding)	cytoplasm, membrane	1.48452	3.70635	Gametocyte stage V	10.84
PF3D7_0720300	conserved Plasmodium protein, unknown function	unknown	N/A	N/A	N/A	1.37554	2.32947	Ookinete	261.8
PF3D7_0815500	conserved Plasmodium protein, unknown function	unknown	1 TM	N/A	membrane	1.36604	2.36199	Late Trophozoite	62
PF3D7_0822700	conserved Plasmodium protein, unknown function	unknown	1 SP, 3 TMs, Thrombospondin type-1 (TSP1) repeat profile	cation (transmembrane) transport (cation transmembrane transporter activity)	membrane	1.69349	3.5801	Gametocyte stage V	10.78
PF3D7_0901900	probable protein, unknown function	unknown	1 TM	N/A	membrane	2.21914	1.22264	Late Trophozoite	5.56
PF3D7_0905500	conserved Plasmodium protein, unknown function	unknown	3 TMs, export domain	transport (metal ion binding)	membrane	1.47427	2.34567	Gametocyte stage V	175.29
PF3D7_0921500	conserved Plasmodium protein, unknown function	unknown	1 TM	N/A	N/A	1.09429	2.12874	Gametocyte stage II	9.53
PF3D7_0926600	conserved Plasmodium membrane protein, unknown function	unknown	1 SP, 12 TMs	N/A	membrane	1.07177	2.25012	Ookinete	68.35
PF3D7_1013400	conserved Plasmodium protein, unknown function	unknown	N/A	(ATP binding)	cytoplasm	1.19748	2.37841	Gametocyte stage V	13.82
PF3D7_1029000	conserved Plasmodium protein, pseudogene, unknown function	unknown	5 TMs	N/A	membrane	1.54756	2.18859	Gametocyte stage V	17.05
PF3D7_1139000	unspecified product	unknown	N/A	N/A	N/A	1.47427	2.47942	Ring	34.66
PF3D7_1218500	conserved Plasmodium protein, unknown function	unknown	Dynamin family, 2 P-loop containing NTP hydrolase domains	motility (GTPase activity, GTP binding)	cytoplasm	1.30134	2.04202	Ring	106.07
PF3D7_1236300	conserved Plasmodium protein, unknown function	unknown	N/A	N/A	N/A	1.18099	3.01049	Ookinete	42.63
PF3D7_1315200	conserved Plasmodium protein, unknown function	unknown	1 SP	(ATP binding)	N/A	1.30134	2.02792	Gametocyte stage V	6.7
PF3D7_1350600	conserved Plasmodium protein, unknown function	unknown	1 SP, 2 TMs	N/A	membrane	1.18099	2.12874	Gametocyte stage V	18.76
PF3D7_1436200	conserved Plasmodium protein, unknown function	unknown	N/A	N/A	N/A	1.21419	2.31338	Schizont	39.43
PF3D7_1445800	conserved Plasmodium membrane protein, unknown function	unknown	1 SP, 13 TMs	N/A	apicoplast, membrane	1.16473	2	Gametocyte stage V	13.2
PF3D7_1455700	conserved Plasmodium protein, unknown function	unknown	N/A	N/A	cytoplasm	1.28343	2.12874	Ookinete	25.5
PF3D7_1459500	conserved Plasmodium protein, unknown function	unknown	1 TM	N/A	membrane	1.3566	2.08493	Gametocyte stage II	6.2
Genes total	48				Mean	1.30517	2.35869

## Sheet: aGC 2-fold downregulated
PLASMODB_ID	GENE (encoding for)	GROUP	PROPERTIES	Predicted FUNCTION (FEATURE)	Predicted COMPARTMENT	Fold change 1 h	Fold change 6 h	Stage peak transcript expr.	Value (FPKM, plasmodb)
PF3D7_1454100	tRNA intron endonuclease, putative	translation	tRNA intron endonuclease (catalytic C-terminal domain)	tRNA splicing (tRNA-intron endonuclease activity)	cytoplasm	0.895025	0.469761	Gametocyte stage V	35.12
PF3D7_API01100	tRNA Glutamic acid	translation	N/A	protein biosynthesis	apicoplast	0.939523	0.496546	N/A	N/A
PF3D7_1323000	beta-hydroxyacyl-ACP dehydratase (FabZ)	metabolism	1 SP, 1 TM, Thioesterase/thiol ester dehydrase-isomerase	fatty acid biosynthesis (FASII) (hydro-lyase activity, (3R)-hydroxymyristoyl-[acyl-carrier-protein] dehydratase activity)	apicoplast	0.32	0.5	Gametocyte stage V	439.03
PF3D7_0412200	conserved Plasmodium protein, unknown function	unknown	N/A	N/A	N/A	0.946058	0.41466	Gametocyte stage V	51.67
PF3D7_1138200	conserved Plasmodium membrane protein, unknown function	unknown	4 TMs	transport	membrane	0.939523	0.476319	Gametocyte stage V	150.61
PF3D7_1216100	conserved Plasmodium membrane protein, unknown function	unknown	5 TMs	N/A	membrane	0.784584	0.363493	Gametocyte stage V	96.51
PF3D7_1316300	conserved Plasmodium protein, unknown function	unknown	1 SP	N/A	N/A	0.239816	0.82932	Gametocyte stage V	3234.75
Genes total	7				Mean	0.723504	0.507157
